# Supplementary material for: Identification of intracellular cavin target proteins reveals cavin-PP1alpha interactions regulate apoptosis
Source: Nat Commun. 2019 Jul 22;10:3279. doi: 10.1038/s41467-019-11111-1 (PMC6646387; doi:10.1038/s41467-019-11111-1)
Supplement: Supplementary file 3 — Supplementary Data 1 [file 41467_2019_11111_MOESM3_ESM.xlsx]

## Sheet: Sheet1
	Accesion no.	Gene ID	Description	Cavin1		Cavin2	Cavin3
	P82650	MRPS22	28S ribosomal protein S22, mitochondrial
	Q8TF68-1	SDF4	45 kDa calcium-binding protein
	Q9H0D6-1	XRN2	5’-3’ exoribonuclease 2
	Q96D46	NMD3	60S ribosomal export protein NMD3
	P11021	HSPA5	78 kDa glucose regulated protein				16 peptides
	Q9BTT0	ANP32A	Acidic leucine-rich nuclear phosphoprotein 32 family member E
	P61158	ACTR3	Actin-related protein 3				5 peptides
	P07741	APRT	Adenine phosphoribosyl-transferase				5 peptides
	O43707	ACTN4	Alpha-actinin 4
	P06733	ENO1	Alpha enolase				13 peptides
	Q9NVD7	PARVA	Alpha-parvin
	P07355	ANXA2	Annexin A2				5 peptides
	P08758	ANXA5	Annexin A5
	Q9Y2T2	AP3M1	AP-3 complex subunit mu-1
	O95831-1	AIF1	Apoptosis-inducing factor 1, mitochondrial
	P53396	ACLY	ATP citrate lyase
	O76031	CLPX	ATP-dependent Clp protease ATP-binding subunit clpX-like, mitochondrial
	Q9UMR2-1	DDX19B	ATP-dependent RNA helicase DDX19B
	O00148	DDX39A	ATP-dependent RNA helicase DDX39A
	Q9H2U1	DHX36	ATP-dependent RNA helicase DHX36
	O95817	BAG3	BCL2-Associated Athanogene 3
	Q9H6W3	NOP66	Bifunctional lysine-specific demethylase and histidyl-hydroxylase
	P27824	CANX	Calnexin
	P62158	CALM1	Calmodulin 1				6 peptides
	Q99439	CNN2	Calponin-2
	P07339	CTSD	Cathepsin D				5 peptides
	Q6NZI2	CAVIN1	Caveolae associated protein 1
	Q9Y678	COPG1	Coatomer subunit gamma-1
	P23528	CFL1	Cofilin-1				13 peptides
	Q86VP6	CAND1	cullin-associated and neddylation-dissociated 1
	Q49AN0	CRY2	Crytochrome Circadian Clock 2
	Q9Y5Y2	NUBP2	Cytosolic Fe-S cluster assembly factor
	Q7LS76	CYFIP1	Cytoplasmic FMR1-interacting protein 1
	Q9BUN8	DERL1	Derlin-1
	P31689	DNAJA1	DnaJ homolog subfamily A member 1
	P40692	MLH1	DNA mismatch repair protein MLH1
	Q92499	DDX1	DEAD (Asp-Glu-Ala-Asp) box helicase 1
	P17844	DDX5	DEAD (Asp-Glu-Ala-Asp) box helicase 5
	Q9NR30	DDX21	DEAD (Asp-Glu-Ala-Asp) box helicase 21
	O60762	DPM1	Dolichol-phosphate mannosyltransferase subunit 1
	Q06609	RAD21	Double stranded break repair protein rad21 homolog
	O95793	STAU1	Double-stranded RNA-binding protein Staufen homolog 1
	Q9NUL3	STAU2	Double-stranded RNA-binding protein Staufen homolog 2
	P36507	MAP2K2	Dual specificity mitogen-activated protein kinase kinase 2
	O43781	DYRK3	Dual-specificity tyrosine-(Y)-phosphorylation regulated kinase 3
	Q15717	ELAV1	ELAV like RNA binding protein 1
	P13639	EEF2	Elongation factor 2				6 peptides
	P14625	HSP90B1	Endoplasmin				6 peptides
	Q9H6T0	ESRP2	Epithelial splicing regulatory protein 2
	B5ME19	EIF3CL	Eukaryotic translation initiation factor 3 subunit C-like protein
	Q96A65	EXOC4	Exocyst complex component 4
	P47755	CAPZA2	F-actin capping protein subunit alpha-2
	Q96CU9	FOXRED1	FAD-dependent oxidoreductase domain-containing protein 1
	Q9NZB2-6	FAM120A	Family associated with sequence similarity 120A
	Q9NVI1-3	FANCI	Fanconi anemia group 1 protein
	Q7L8L6	FASTKD5	FAST kinase domain-containing protein 5
	P14324	FDPS	Farnesyl pyrophosphate synthase
	Q14254	FLOT2	Flotillin-2
	P04075	ALDOA	Fructose-bisphosphate aldolase A				12 peptides
	O75223	GGCT	Gamma-Glutamylcyclotransferase
	P63244	RACK1	Guanine nucleotide binding protein (G protein), beta polypeptide 2-like 1
	P57678	GEMIN4	Gem nuclear organelle associated associated protein 4
	Q92538	GBF1	Golgi-specific brefeldin A-resistance guanine nucleotide exchange factor 1
	P01111	NRAS	GTPase NRas
	Q15382	RHEB	GTP binding protein rheb
	P61978	HNRNPK	Heterogeneous nuclear ribonucleoprotein K				7 peptides
	P26583	HMGB2	High mobility group protein B2
	P04908	HIST1H2AB	Histone H2A type 1-B/E
	Q92769	HDAC2	Histone deacetylase 2
	Q9Y4L1	HYOU1	Hypoxia Up-Regulated 1
	O00425	IGF2BP3	Insulin-like growth factor 2 mRNA binding protein 3
	Q12905	ILF2	Interleukin enhancer-binding factor 2
	Q12906	ILF3	Interleukin enhancer-binding factor 3
	Q96CN7	ISOC1	Isochorismatase domain-containing protein 1
	P48735	IDH2	Isocitrate dehydrogenase (NADP), mitochondrial				5 peptides
	Q9NYK5	MRPL39	Isoform 2 of 39S ribosomal protein L39, mitochondrial
	Q12904	AIMP1	Isoform 2 of Aminoacyl tRNA synthase complex interacting multifunctional protein
	Q9UG63-2	ABCF2	Isoform 2 of ATP-binding cassette sub-family F member 2
	P35221	CTNNA1	Isoform 2 of Catenin alpha-1
	Q9NZ08	ERAP1	Isoform 2 of Endoplasmic reticulum aminopeptidase 1
	A0FGR8-2	ESYT2	Isoform 2 of extended synaptotagmin-2
	000165-2	HAX1	Isoform 2 of HCLS1-associated protein X-1
	Q3ZCQ8-2	TIM50	Isoform 2 of Mitochondrial import inner membrane translocase subunit TIM50
	Q14694-2	USP10	Isoform 2 of Ubiquitin carboxyl-terminal hydrolase10
	O75419	CDC45	Isoform 3 of Cell division control protein 45 homolog
	Q14677-3	CLINT1	Isoform 3 of Clathrin interactor 1
	O00410-3	IMP5	Isoform 3 of Importin-5
	Q9Y305	ACOT9	Isoform 4 of Acyl-coenzyme A thioesterase 9, mitochondrial
	O75534	CSDE1	Isoform 4 of cold shock domain-containing protein E1
	Q13564-4	NAE1	Isoform 4 of NEDD8-activiating enzyme E1 regulatory subunit
	Q9Y570-4	PPME1	Isoform 4 of Protein phosphatase methylesterase 1
	Q15637-5	SRSF1	Isoform 5 of Splicing factor 1
	Q14157-5	UBAP2L	Isoform 5 of Ubiquitin-associated protein 2-like
	O60282	KIF5C	Kinesin heavy chain isoform 5C
	Q9BXK1	KLF16	Kruppel-like factor 16
	Q05469	LIPE	Lipase, hormone sensitive
	P43243	MATR3	Matrin-3
	O15264	MAPK13	Mitogen-Activated Protein Kinase 13
	P10242	MYBBP1A	Myb-binding protein 1A
	P01106	MYC	Myc Proto-oncogene, BHLH Transcription factor
	P55769	SUN13	NHP2 non-histone chromosome protein 2-like 1
	O00567	NOP56	NOP56 ribonucleoprotein
	P37198	NUP62	Nuclear pore glycoprotein p62
	Q14978	NOLC1	nucleolar and coiled-body phosphoprotein 1
	P22393	NME2	Nucleoside diphosphate kinase B				5 peptides
	P55209	NAP1L1	Nucleosome assembly protein 1-like-1
	Q5VST9	OBSCN	Obscurin, Cytoskeletal Calmodulin and Titin-interacting RhoGEF
	Q9NR12-1	PDLIM7	PDZ and LIM domain protein 7
	P62937	PP1A	Peptidyl-prolyl cis-trans isomerase A				8 peptides
	O15055	PER2	Period Circadian Clock 2
	P14618	PKM	Pyruvate kinase M				8 peptides
	Q06830	PRDX1	Peroxiredoxin-1				5 peptides
	P30041	PRDX6	Peroxiredoxin-6				6 peptides
	P00558	PGK1	Phosphoglycerate kinase 1				8 peptides
	Q6UN15	FIP1L1	Pre mRNA 3-end-processing factor FIP1
	Q96IZ0	PAWR	PRKC apoptosis WT1 regulator protein
	P13674	P4HA1	Prolyl 4-hydroxylase subunit alpha-1
	Q99775	PIP5KIA	phosphatidylinositol-4-phosphate 5-kinase, type I, alpha
	Q9UL46	PSME2	Proteasome activator complex subunit 2				6 peptides
	Q92530	PSMF1	Proteosome Inhibitor PI3I subunit
	P07237	P4HB	Protein disulfide-isomerase				6 peptides
	Q5T0W9	FAM83B	Protein FAM83B
	Q99497	PARK7	Protein DJ-1				5 peptides
	Q9BX40	LSM14B	Protein LSM14 homolog B
	Q13131	PRKAA1	protein kinase, AMP-activated, alpha 1 catalytic subunit
	P17252	PKCRA	Protein kinase C alpha type
	Q86TP1-1	PRUNE	Protein prune homolog
	Q01105	SET	Protein SET				6 peptides
	Q8N122	RPTOR	Regulatory-associated protein of mTOR
	Q92974	ARHGEF2	Rho guanine nucleotide exchange factor 2
	P62701	RPS4X	Ribosomal protein S4, X-linked
	Q14151	SEPT	Septin 7
	Q13501	SQSTM1	Sequestosome				11 peptides
	Q13501	SPTLC2	Serine palmitoyltransferase 2
	Q9BZL6	PRKD2	Serine/threonine protein kinase D2
	P67775	PPP2CA	Serine/threonine-protein phosphatase 2A catalytic subunit beta isoform
	P62714	PPP1CA	Serine/threonine-protein phosphatase PP1-alpha catalytic subunit						7 peptides
	P36873	PPP1CC	Serine/threonine-protein phosphatase PP1-gamma catalytic subunit				7 peptides
	P62136	ARAF	Serine/threonine-protein kinase A-Raf
	P35237	SERPINB6	Serpin Family B Member 6
	P35237	SRP68	Signal recognition particle subunit SRP68
	P11166	SLC2A1	Solute carrier family 2, facilitated glucose transporter member 1
	Q7KZF4	SND1	Straphylococcal nuclease domain-containing protein 1
	Q14683	SMC1A	Structural maintenance of chromosomes protein 1a
	O95347-1	SMC3	Structural maintenance of chromosome protein 3
	Q13148	TARDBP	TAR DNA-binding protein 43
	Q8TC07	TBC1D15	TBC1 domain family member 15
	P55072	VCP	Transitional endplasmic reticulum ATPase				5 peptides
	P29401	TKT	Transketolase				5 peptides
	Q9Y5LO	TMED10	transmembrane emp24-like trafficking protein 10
	P49755	TNPO3	Transportin-3
	P22102	TRIM72	tripartite motif containing 72, E3 ubiquitin protein ligase
	P04637	P53	Tumor protein P53
	Q9H832	UBE2Z	ubiquitin-conjugating enzyme E2 Z
	O60701	UGDH	UDP-glucose 6-dehydrogenase				10 peptides
	O95292	VAPB	Vesicle-associated membrane protein-associated protein B/C
	P46459	NSF	N-Ethylmaleimide Sensitive Factor, Vesicle Fusing ATPase
	P12931	SRC	v-src avian sarcoma (Schmidt-Ruppin A-2) viral oncogene homolog
	P61964	WDR5	WD repeat containing protein 5
	Q9Y5A9	YTHDF2	YTH domain-containing family protein 2
	Q86VM9	ZC3H18	Zinc finger CCH domain containing protein 18
	Q8TF68	ZNF384	Zinc finger protein 384
	P14373	TRIM27	Zinc finger protein RFP
