# Supplementary material for: Identification of intracellular cavin target proteins reveals cavin-PP1alpha interactions regulate apoptosis
Source: Nat Commun. 2019 Jul 22;10:3279. doi: 10.1038/s41467-019-11111-1 (PMC6646387; doi:10.1038/s41467-019-11111-1)
Supplement: Supplementary file 5 — Source Data [file 41467_2019_11111_MOESM5_ESM.xlsx]

## Sheet: GFPTrapCavin3GFP_ProteinSummary
Checked	Master	Accession	Description	Coverage	# Peptides	# PSMs	# Unique Peptides	# Protein Groups	# AAs	MW [kDa]	calc. pI	Areas: Sample, MCF7, GFP, 1	Areas: Sample, MCF7, GFP, 3	Areas: Sample, MCF7, GFP, 2	Areas: Sample, A431, GFP, 9	Areas: Sample, A431, GFP, 8	Areas: Sample, A431, GFP, 7	Areas: Sample, MCF7, Cavin3, 6	Areas: Sample, MCF7, Cavin3, 5	Areas: Sample, MCF7, Cavin3, 4	Areas: Sample, A431, Cavin3, 12	Areas: Sample, A431, Cavin3, 11	Areas: Sample, A431, Cavin3, 10	emPAI	Protein FDR Confidence Sequest HT	# Decoy Proteins Sequest HT	Exp. q-value Sequest HT	Score Sequest HT	# Peptides Sequest HT
FALSE	IsMasterProtein	P05787-2	Isoform 2 of Keratin, type II cytoskeletal 8	86.1057	74	6142	60	1	511	56.573	5.43	210000000000	130000000000	99000000000	6500000000	1800000000	4900000000	130000000000	120000000000	310000000000	19000000000	11000000000	11000000000	71967.6	High	0	0	14989.9	74
FALSE	IsMasterProtein	P05783	Keratin, type I cytoskeletal 18	84.4186	53	4521	50	1	430	48.029	5.45	150000000000	120000000000	91000000000	6200000000	2100000000	4700000000	100000000000	110000000000	180000000000	14000000000	9500000000	10000000000	3413.55	High	0	0	11674.6	53
FALSE	IsMasterProtein	P08727	Keratin, type I cytoskeletal 19	90.75	46	2464	28	1	400	44.079	5.14	64000000000	53000000000	42000000000	480000000	90000000	300000000	60000000000	57000000000	93000000000	740000000	82000000	370000000	532.67	High	0	0	6070.65	46
FALSE	IsMasterProtein	Q9BQE3	Tubulin alpha-1C chain	82.1826	31	1759	3	1	449	49.863	5.1	1700000000	1000000000	830000000	93000000	17000000	81000000	1800000000	1000000000	1400000000	190000000	140000000	130000000	509.897	High	0	0	4419	31
FALSE	IsMasterProtein	P68363	Tubulin alpha-1B chain	82.0399	30	1756	2	0	451	50.12	5.06	7200000000	13000000000	8800000000	9300000	61000000	160000000	15000000000	14000000000	24000000000	1200000000	830000000	1200000000	509.897	High	0	0	4377.7	30
FALSE	IsMasterProtein	Q71U36	tubulin alpha-1A chain	82.2616	31	1558	2	1	451	50.104	5.06	260000000	67000000	97000000	9300000	4400000	26000000	110000000	140000000	150000000				617.966	High	0	0	3990.36	31
FALSE	IsMasterProtein	P07437	tubulin beta chain	83.1081	28	1333	4	1	444	49.639	4.89	8800000000	4000000000	6400000000	500000000	140000000	380000000	9700000000	9100000000	12000000000	1300000000	900000000	1300000000	1648.65	High	0	0	3561.12	28
FALSE	IsMasterProtein	P68366	Tubulin alpha-4A chain	60.7143	25	1416	5	1	448	49.892	5.06	7900000000	6300000000	4400000000	170000000	120000000	150000000	7500000000	7000000000	19000000000	590000000	410000000	540000000	194.734	High	0	0	3533.36	25
FALSE	IsMasterProtein	P68371	Tubulin beta-4B chain	82.9213	28	1306	2	1	445	49.799	4.89	5200000000	5100000000	4700000000	160000000	47000000	28000000	6400000000	6000000000	9900000000	340000000	240000000	360000000	2014.34	High	0	0	3517.1	28
FALSE	IsMasterProtein	P11142-1	Heat shock cognate 71 kDa protein	69.0402	38	1157	25	1	646	70.854	5.52	7200000000	5200000000	3400000000	470000000	130000000	310000000	7900000000	7400000000	10000000000	1100000000	1200000000	1500000000	77.965	High	0	0	2971.54	38
FALSE	IsMasterProtein	P13646	Keratin, type I cytoskeletal 13	77.7293	42	1411	24	1	458	49.557	4.96	110000000	65000000	62000000	3600000000	620000000	2000000000	24000000	29000000	75000000	8800000000	6200000000	6700000000	293.273	High	0	0	2827.68	42
FALSE	IsMasterProtein	P04350	Tubulin beta-4A chain	76.8018	25	1064	3	0	444	49.554	4.88	2400000000	2000000000	2000000000	120000000	21000000	31000000	3000000000	2700000000	4400000000	260000000	190000000	270000000	547.442	High	0	0	2799.46	25
FALSE	IsMasterProtein	Q9BVA1	Tubulin beta-2B chain	83.8202	29	1072	2	1	445	49.921	4.89		76000000	9800000				59000000	140000000	100000000				1349.31	High	0	0	2783.35	29
FALSE	IsMasterProtein	Q13885	Tubulin beta-2A chain	74.1573	27	1071	1	1	445	49.875	4.89	130000000	140000000	120000000	7700000			190000000	180000000	220000000	19000000	17000000	22000000	1104.3	High	0	0	2779.3	27
FALSE	IsMasterProtein	Q9NY65	Tubulin alpha-8 chain	34.5212	16	1077	0	0	449	50.062	5.06													33.807	High	0	0	2734.61	16
FALSE	IsMasterProtein	P0DMV8	heat shock 70 kDa protein 1A	69.4228	36	730	18	1	641	70.009	5.66	2600000000	1900000000	1500000000	62000000	16000000	70000000	2500000000	3200000000	4700000000	250000000	240000000	320000000	68.519	High	0	0	1945.32	36
FALSE	IsMasterProtein	Q13509	tubulin beta-3 chain	64.8889	26	776	9	1	450	50.4	4.93	340000000	270000000	280000000	5200000			320000000	320000000	320000000	11000000	5700000	14000000	299.788	High	0	0	1924.42	26
FALSE	IsMasterProtein	P04264	Keratin, type II cytoskeletal 1	58.3851	40	731	32	1	644	65.999	8.12	1600000000	1400000000	1500000000	430000000	750000000	2200000000	1100000000	1100000000	1900000000	440000000	420000000	730000000	36.927	High	0	0	1628.17	40
FALSE	IsMasterProtein	P08729	Keratin, type II cytoskeletal 7	60.7676	34	1020	23	1	469	51.354	5.48	9300000			1200000000	260000000	710000000				2800000000	2000000000	2200000000	25.827	High	0	0	1595.63	34
FALSE	IsMasterProtein	P08238	Heat shock protein HSP 90-beta	59.3923	46	706	27	1	724	83.212	5.03	940000000	670000000	470000000	510000000	130000000	240000000	1100000000	860000000	1500000000	530000000	490000000	1300000000	57.539	High	0	0	1561.6	46
FALSE	IsMasterProtein	P38646	Stress-70 protein, mitochondrial	57.4374	32	605	31	1	679	73.635	6.16	2700000000	1900000000	1500000000	75000000	24000000	43000000	2700000000	2700000000	4400000000	150000000	120000000	180000000	23.342	High	0	0	1551	32
FALSE	IsMasterProtein	P11021	78 kDa glucose-regulated protein	60.2446	34	616	32	1	654	72.288	5.16	2000000000	1300000000	970000000	120000000	21000000	68000000	1500000000	1400000000	1900000000	230000000	170000000	290000000	31.523	High	0	0	1546.82	34
FALSE	IsMasterProtein	P58107	epiplakin	56.2083	88	579	82	1	5090	555.279	5.6	440000000	310000000	180000000	20000000	7000000	15000000	160000000	230000000	280000000	75000000	52000000	75000000	1.343	High	0	0	1406.42	88
FALSE	IsMasterProtein	Q15149-4	Isoform 4 of Plectin	36.9035	141	722	1	1	4547	515.884	5.8										20000000			2.318	High	0	0	1353.4	141
FALSE	IsMasterProtein	Q15149-1	plectin	35.8027	141	722	1	1	4684	531.466	5.96											3300000		2.215	High	0	0	1351.15	141
FALSE	IsMasterProtein	P19012	Keratin, type I cytoskeletal 15	43.6404	24	904	8	1	456	49.181	4.77	10000000	12000000	11000000	5400000	2400000	11000000	9900000		19000000	16000000	11000000	13000000	6.686	High	0	0	1335.88	24
FALSE	IsMasterProtein	Q9BUF5	Tubulin beta-6 chain	74.8879	25	617	13	1	446	49.825	4.88	770000000	710000000	690000000	46000000	10000000	27000000	840000000	810000000	1200000000	100000000	77000000	100000000	109.069	High	0	0	1327.09	25
FALSE	IsMasterProtein	P02533	Keratin, type I cytoskeletal 14	60.3814	31	813	10	1	472	51.529	5.16	6800000		26000000	23000000	31000000	140000000	7300000			4800000	15000000	25000000	19.62	High	0	0	1299.93	31
FALSE	IsMasterProtein	Q3ZCM7	tubulin beta-8 chain	34.009	13	565	2	1	444	49.744	4.89	410000000	290000000	310000000	14000000			1100000000	720000000	1500000000	71000000	46000000	23000000	26.213	High	0	0	1253.44	13
FALSE	IsMasterProtein	P08779	Keratin, type I cytoskeletal 16	56.871	28	764	15	1	473	51.236	5.05	35000000	35000000	34000000	10000000	14000000	260000000	18000000	14000000	19000000	13000000	13000000	18000000	12.895	High	0	0	1221.92	28
FALSE	IsMasterProtein	P13645	Keratin, type I cytoskeletal 10	57.363	33	649	26	1	584	58.792	5.21	280000000	320000000	420000000	250000000	550000000	1600000000	190000000	180000000	400000000	240000000	290000000	390000000	65.287	High	0	0	1179.5	33
FALSE	IsMasterProtein	Q04695	Keratin, type I cytoskeletal 17	51.8519	26	760	11	1	432	48.076	5.02	60000000	110000000	73000000	35000000	15000000	72000000	96000000	110000000	200000000	84000000	54000000	64000000	6.686	High	0	0	1124.96	26
FALSE	IsMasterProtein	P34931	Heat shock 70 kDa protein 1-like	36.5055	17	425	2	1	641	70.331	6.02	33000000	42000000	40000000				84000000	74000000	71000000		9200000	14000000	5.236	High	0	0	1063.63	17
FALSE	IsMasterProtein	P68104	Elongation factor 1-alpha 1	63.4199	18	404	9	1	462	50.109	9.01	1700000000	1300000000	1000000000	650000000	190000000	660000000	1600000000	1100000000	2000000000	780000000	710000000	1500000000	38.811	High	0	0	1028.06	18
FALSE	IsMasterProtein	Q14257-2	Isoform 2 of Reticulocalbin-2	63.5821	19	333	19	1	335	39.115	4.45	1800000000	1400000000	1500000000	21000000	2200000	11000000	1900000000	2400000000	2800000000	68000000	36000000	62000000	62.096	High	0	0	1022.69	19
FALSE	IsMasterProtein	P35908	Keratin, type II cytoskeletal 2 epidermal	64.4757	35	725	22	1	639	65.393	8	95000000	140000000	240000000	150000000	240000000	440000000	170000000	210000000	94000000	95000000	190000000	170000000	15.192	High	0	0	974.632	35
FALSE	IsMasterProtein	P07900-2	Isoform 2 of Heat shock protein HSP 90-alpha	45.082	37	475	20	1	854	98.099	5.16	250000000	180000000	160000000	100000000	17000000	50000000	360000000	270000000	470000000	60000000	80000000	280000000	12.895	High	0	0	960.892	37
FALSE	IsMasterProtein	P54652	Heat shock-related 70 kDa protein 2	28.6385	18	397	5	1	639	69.978	5.74	47000000	61000000	41000000				110000000	96000000	170000000			12000000	3.819	High	0	0	954.607	18
FALSE	IsMasterProtein	P19013	Keratin, type II cytoskeletal 4	24.1573	13	662	5	1	534	57.25	6.61						8900000					3000000		2.054	High	0	0	933.118	13
FALSE	IsMasterProtein	P13647	keratin, type II cytoskeletal 5	48.1356	33	711	17	1	590	62.34	7.74	7400000000	5400000000	4100000000	220000000	81000000	280000000	20000000000	5600000000	16000000000	550000000	330000000	440000000	21.022	High	0	0	928.628	33
FALSE	IsMasterProtein	Q14247-1	Src substrate cortactin	38.7273	18	340	18	1	550	61.549	5.4	1200000000	1200000000	1200000000	310000000	67000000	160000000	2200000000	2200000000	2600000000	830000000	670000000	850000000	8.284	High	0	0	922.617	18
FALSE	IsMasterProtein	P04259	keratin, type II cytoskeletal 6B	51.2411	33	717	4	1	564	60.03	8			2400000		8000000	84000000	15000000						14.647	High	0	0	913.177	33
FALSE	IsMasterProtein	P02538	Keratin, type II cytoskeletal 6A	51.2411	33	714	3	1	564	60.008	8			30000000		13000000	450000000	17000000						15.681	High	0	0	906.044	33
FALSE	IsMasterProtein	P48668	Keratin, type II cytoskeletal 6C	48.5816	32	708	3	0	564	59.988	8			31000000		13000000	280000000	17000000						12.769	High	0	0	900.099	32
FALSE	IsMasterProtein	P17987	T-complex protein 1 subunit alpha	74.1007	31	357	31	1	556	60.306	6.11	700000000	450000000	310000000	56000000	14000000	35000000	470000000	380000000	870000000	85000000	79000000	93000000	28.663	High	0	0	859.256	31
FALSE	IsMasterProtein	P33993-1	DNA replication licensing factor MCM7	62.726	33	333	33	1	719	81.257	6.46	610000000	530000000	340000000	26000000	6500000	11000000	640000000	530000000	870000000	61000000	55000000	64000000	13.563	High	0	0	838.084	33
FALSE	IsMasterProtein	P60842	Eukaryotic initiation factor 4A-I	55.1724	21	349	11	1	406	46.125	5.48	880000000	600000000	410000000	61000000	14000000	40000000	830000000	540000000	1100000000	100000000	87000000	160000000	67.129	High	0	0	830.704	21
FALSE	IsMasterProtein	P60709	Actin, cytoplasmic 1	68.2667	18	376	8	1	375	41.71	5.48	1600000000	1500000000	1700000000	1000000000	410000000	720000000	2000000000	1100000000	3600000000	820000000	880000000	2400000000	59.619	High	0	0	823.054	18
FALSE	IsMasterProtein	O95678	Keratin, type II cytoskeletal 75	25.4083	19	640	3	1	551	59.524	7.74				33000000	4000000	16000000				30000000	18000000		3.85	High	0	0	791.496	19
FALSE	IsMasterProtein	Q6ZRV2	Protein FAM83H	59.542	52	305	52	1	1179	127.044	6.98	200000000	460000000	250000000	12000000	2700000	3500000	480000000	440000000	710000000	27000000	16000000	19000000	8.034	High	0	0	778.68	52
FALSE	IsMasterProtein	P53618	Coatomer subunit beta	60.4407	44	331	44	1	953	107.074	6.05	1000000000	450000000	360000000	37000000	16000000	11000000	550000000	410000000	1300000000	52000000	49000000	58000000	19.691	High	0	0	778.486	44
FALSE	IsMasterProtein	P31943	Heterogeneous nuclear ribonucleoprotein H	53.8976	15	291	8	1	449	49.198	6.3	300000000	470000000	210000000	17000000	6500000		640000000	610000000	880000000	45000000	29000000	46000000	11.023	High	0	0	759.097	15
FALSE	IsMasterProtein	P49411	elongation factor Tu, mitochondrial	71.6814	29	327	29	1	452	49.51	7.61	1800000000	1200000000	700000000	65000000	16000000	50000000	1100000000	1100000000	1900000000	120000000	83000000	150000000	28.427	High	0	0	756.375	29
FALSE	IsMasterProtein	P16615	Sarcoplasmic/endoplasmic reticulum calcium ATPase 2	43.1862	37	305	29	1	1042	114.683	5.34	320000000	340000000	180000000	19000000	5900000	11000000	680000000	220000000	480000000	44000000	28000000	24000000	11.915	High	0	0	755.677	37
FALSE	IsMasterProtein	P63244	Guanine nucleotide-binding protein subunit beta-2-like 1	88.959	21	300	21	1	317	35.055	7.69	2300000000	1400000000	990000000	120000000	30000000	100000000	1800000000	1400000000	2500000000	190000000	150000000	230000000	22.101	High	0	0	753.416	21
FALSE	IsMasterProtein	P04792	Heat shock protein beta-1	85.3659	16	251	16	1	205	22.768	6.4	8400000000	6000000000	6600000000	110000000	16000000	110000000	7100000000	8300000000	11000000000	150000000	53000000	180000000	82.768	High	0	0	679.575	16
FALSE	IsMasterProtein	P17066	Heat shock 70 kDa protein 6	26.4386	14	262	4	1	643	70.984	6.14	100000000							25000000					1.894	High	0	0	653.816	14
FALSE	IsMasterProtein	P14618	Pyruvate kinase PKM	68.1733	31	289	31	1	531	57.9	7.84	170000000	160000000	260000000	200000000	30000000	99000000	360000000	270000000	590000000	95000000	160000000	530000000	16.508	High	0	0	650.327	31
FALSE	IsMasterProtein	Q6KB66	Keratin, type II cytoskeletal 80	43.5841	18	301	17	1	452	50.494	5.67	86000000	39000000	27000000	5100000	3000000	9900000	29000000	22000000	83000000	20000000	13000000	13000000	2.728	High	0	0	641.76	18
FALSE	IsMasterProtein	P06733-1	alpha-enolase	68.894	23	310	19	1	434	47.139	7.39	590000000	470000000	420000000	200000000	40000000	150000000	490000000	550000000	800000000	180000000	160000000	620000000	22.95	High	0	0	639.908	23
FALSE	IsMasterProtein	Q5XKE5	Keratin, type II cytoskeletal 79	15.3271	11	556	1	1	535	57.8	7.2	64000000	48000000	73000000	13000000	7100000	21000000	58000000	47000000	48000000		5500000	33000000	1.783	High	0	0	587.411	11
FALSE	IsMasterProtein	P13639	Elongation factor 2	54.4289	41	313	40	1	858	95.277	6.83	130000000	130000000	140000000	100000000	21000000	72000000	230000000	190000000	370000000	81000000	96000000	280000000	14.317	High	0	0	586.495	41
FALSE	IsMasterProtein	O00571	ATP-dependent RNA helicase DDX3X	52.2659	30	266	29	1	662	73.198	7.18	370000000	290000000	290000000	25000000	12000000	21000000	470000000	580000000	1100000000	61000000	38000000	53000000	8.467	High	0	0	585.222	30
FALSE	IsMasterProtein	P78527	DNA-dependent protein kinase catalytic subunit	23.4254	87	388	87	1	4128	468.788	7.12	190000000	200000000	180000000	8100000	3400000	4400000	100000000	91000000	160000000	29000000	19000000	22000000	1.267	High	0	0	582.727	87
FALSE	IsMasterProtein	Q9HCC0-1	Methylcrotonoyl-CoA carboxylase beta chain, mitochondrial	63.5879	30	243	30	1	563	61.294	7.68	240000000	160000000	120000000	14000000	1300000	7000000	490000000	470000000	700000000	49000000	33000000	34000000	24.119	High	0	0	580.806	30
FALSE	IsMasterProtein	O43592	Exportin-T	51.5593	37	249	37	1	962	109.893	5.39	790000000	440000000	260000000	9300000	2600000	4700000	400000000	310000000	830000000	20000000	11000000	16000000	13.798	High	0	0	571.466	37
FALSE	IsMasterProtein	P07384	Calpain-1 catalytic subunit	50.1401	34	281	34	1	714	81.838	5.67	470000000	300000000	190000000	35000000	9900000	26000000	380000000	320000000	600000000	55000000	58000000	84000000	10.159	High	0	0	569.235	34
FALSE	IsMasterProtein	Q01546	Keratin, type II cytoskeletal 2 oral	15.674	15	502	3	1	638	65.8	8.12		9000000	13000000	13000000	5800000	43000000				27000000	21000000		1.907	High	0	0	533.711	15
FALSE	IsMasterProtein	Q05639	Elongation factor 1-alpha 2	37.581	13	210	4	1	463	50.438	9.03	110000000	100000000	59000000				220000000	130000000	280000000				6.586	High	0	0	529.435	13
FALSE	IsMasterProtein	Q14CN4-1	Keratin, type II cytoskeletal 72	8.21918	6	463	2	0	511	55.842	6.89				560000000	140000000	600000000				1300000000	860000000	1000000000	0.645	High	0	0	527.55	6
FALSE	IsMasterProtein	P55795	heterogeneous nuclear ribonucleoprotein H2	43.6526	13	215	7	1	449	49.232	6.3	120000000	84000000	67000000				130000000	110000000	200000000				11.023	High	0	0	525.768	13
FALSE	IsMasterProtein	P49327	Fatty acid synthase	34.1298	63	284	62	1	2511	273.254	6.44	90000000	99000000	57000000	16000000	9300000	15000000	97000000	83000000	140000000	28000000	26000000	32000000	2.008	High	0	0	523.921	63
FALSE	IsMasterProtein	P12035	Keratin, type II cytoskeletal 3	14.8089	14	496	2	1	628	64.378	6.48				11000000		7300000				38000000	13000000	73000000	2.831	High	0	0	516.433	14
FALSE	IsMasterProtein	Q06830	peroxiredoxin-1	70.8543	14	251	10	1	199	22.096	8.13	540000000	460000000	510000000	820000000	320000000	890000000	840000000	690000000	960000000	640000000	620000000	880000000	25.827	High	0	0	511.77	14
FALSE	IsMasterProtein	Q86Y46	Keratin, type II cytoskeletal 73	14.8148	9	485	2	1	540	58.887	7.23	13000000000	7400000000	6900000000	160000000			8400000000	5000000000	15000000000	360000000	260000000	280000000	1.062	High	0	0	505.589	9
FALSE	IsMasterProtein	P35527	Keratin, type I cytoskeletal 9	60.1926	27	252	26	1	623	62.027	5.24	95000000	160000000	150000000	71000000	120000000	160000000	120000000	170000000	270000000	70000000	87000000	170000000	15.065	High	0	0	505.092	27
FALSE	IsMasterProtein	P52597	Heterogeneous nuclear ribonucleoprotein F	65.7831	16	228	14	1	415	45.643	5.58	920000000	740000000	660000000	39000000	12000000	31000000	480000000	530000000	520000000	84000000	77000000	130000000	23.621	High	0	0	500.459	16
FALSE	IsMasterProtein	Q3SY84	Keratin, type II cytoskeletal 71	12.8107	8	471	3	1	523	57.256	6.61				95000000	5900000					160000000	150000000	130000000	1.062	High	0	0	497.948	8
FALSE	IsMasterProtein	P28288	ATP-binding cassette sub-family D member 3	50.2276	27	251	26	1	659	75.428	9.36	440000000	290000000	170000000	51000000	14000000	28000000	320000000	260000000	520000000	120000000	88000000	89000000	7.111	High	0	0	479.376	27
FALSE	IsMasterProtein	Q7Z794	Keratin, type II cytoskeletal 1b	15.7439	10	451	5	1	578	61.864	5.99				4700000	7000000							4200000	1.352	High	0	0	468.38	10
FALSE	IsMasterProtein	P50454	Serpin H1	50.2392	19	189	19	1	418	46.411	8.69	460000000	320000000	160000000	15000000	4300000	15000000	310000000	200000000	590000000	35000000	25000000	52000000	26.542	High	0	0	467.605	19
FALSE	IsMasterProtein	P23396-1	40S ribosomal protein S3	76.9547	18	210	18	1	243	26.671	9.66	910000000	580000000	330000000	85000000	23000000	53000000	580000000	490000000	1100000000	160000000	120000000	190000000	22.357	High	0	0	465.675	18
FALSE	IsMasterProtein	P17844	probable ATP-dependent RNA helicase DDX5	49.3485	28	237	19	1	614	69.105	8.92	480000000	400000000	210000000	15000000	9200000	12000000	640000000	550000000	1000000000	41000000	25000000	46000000	10.365	High	0	0	464.586	28
FALSE	IsMasterProtein	P11413-2	Isoform Long of Glucose-6-phosphate 1-dehydrogenase	52.0499	25	229	25	1	561	63.786	6.89	340000000	290000000	200000000	50000000	18000000	46000000	240000000	300000000	460000000	34000000	52000000	87000000	8.441	High	0	0	459.16	25
FALSE	IsMasterProtein	Q9NSB2	Keratin, type II cuticular Hb4	14.8333	10	453	4	1	600	64.801	7.56							71000000	180000000	94000000		16000000		1.031	High	0	0	456.371	10
FALSE	IsMasterProtein	Q6S8J3	POTE ankyrin domain family member E	12.093	8	192	1	0	1075	121.286	6.2	46000000	10000000	55000000	84000000	38000000	79000000	110000000	70000000		53000000	71000000	180000000	0.794	High	0	0	449.378	8
FALSE	IsMasterProtein	Q2M2I5	keratin, type I cytoskeletal 24	6.47619	3	326	1	1	525	55.053	4.96	150000000	170000000	62000000				120000000	66000000	170000000	18000000	6600000		0.389	High	0	0	446.488	3
FALSE	IsMasterProtein	P00338-3	Isoform 3 of L-lactate dehydrogenase A chain	50.9695	17	195	16	1	361	39.812	8.43	850000000	520000000	360000000	260000000	52000000	130000000	650000000	560000000	900000000	280000000	200000000	390000000	7.483	High	0	0	442.774	17
FALSE	IsMasterProtein	P25705-1	ATP synthase subunit alpha, mitochondrial	44.123	20	185	20	1	553	59.714	9.13	520000000	380000000	220000000	44000000	13000000	32000000	360000000	380000000	760000000	55000000	49000000	90000000	4.712	High	0	0	440.584	20
FALSE	IsMasterProtein	P19338	Nucleolin	28.7324	21	184	21	1	710	76.568	4.7	220000000	200000000	200000000	140000000	57000000	90000000	310000000	240000000	460000000	180000000	140000000	310000000	2.318	High	0	0	430.655	21
FALSE	IsMasterProtein	P23528	Cofilin-1	57.8313	12	172	12	1	166	18.491	8.09	370000000	390000000	390000000	310000000	130000000	380000000	660000000	560000000	390000000	340000000	220000000	540000000	37.312	High	0	0	412.225	12
FALSE	IsMasterProtein	P07355-2	Isoform 2 of Annexin A2	61.0644	23	207	23	1	357	40.386	8.37	35000000	39000000	40000000	300000000	89000000	240000000	41000000	44000000	87000000	250000000	250000000	470000000	26.542	High	0	0	408.424	23
FALSE	IsMasterProtein	A6NHL2-1	Tubulin alpha chain-like 3	20.4036	8	196	3	1	446	49.877	6.05	2600000000	1800000000	1300000000	60000000	16000000	130000000	1300000000	1500000000	2000000000	170000000	64000000	170000000	2.775	High	0	0	401.511	8
FALSE	IsMasterProtein	P05141	ADP/ATP translocase 2	45.302	16	191	5	1	298	32.831	9.69	1600000000	810000000	560000000	70000000	22000000	33000000	1100000000	720000000	1800000000	88000000	76000000	120000000	12.895	High	0	0	390.003	16
FALSE	IsMasterProtein	P61204	ADP-ribosylation factor 3	54.6961	9	129	4	1	181	20.588	7.43	800000000	480000000	290000000	24000000	9800000	25000000	600000000	480000000	820000000	34000000	21000000	50000000	16.783	High	0	0	376.937	9
FALSE	IsMasterProtein	P04406-1	glyceraldehyde-3-phosphate dehydrogenase	60.597	14	171	14	1	335	36.03	8.46	370000000	440000000	530000000	280000000	29000000	120000000	630000000	440000000	1300000000	130000000	180000000	820000000	16.302	High	0	0	371.135	14
FALSE	IsMasterProtein	O14983	Sarcoplasmic/endoplasmic reticulum calcium ATPase 1	15.5844	15	132	10	0	1001	110.182	5.16	280000000	280000000	180000000	13000000	3000000	9900000	250000000	130000000	430000000	22000000	16000000	15000000	1.716	High	0	0	365.416	15
FALSE	IsMasterProtein	Q8N1F7-1	Nuclear pore complex protein Nup93	59.4628	41	185	41	1	819	93.43	5.72	250000000	130000000	95000000	6500000	1400000	3200000	100000000	86000000	250000000	13000000	8400000	13000000	5.769	High	0	0	362.693	41
FALSE	IsMasterProtein	Q9H4B7	tubulin beta-1 chain	11.7517	7	194	1	1	451	50.295	5.17		12000000				520000000							2.631	High	0	0	359.772	7
FALSE	IsMasterProtein	P56192	Methionine--tRNA ligase, cytoplasmic	44.3333	28	154	28	1	900	101.052	6.16	200000000	140000000	84000000	8300000	1900000	5300000	130000000	110000000	250000000	14000000	11000000	13000000	6.044	High	0	0	359.74	28
FALSE	IsMasterProtein	Q92841	Probable ATP-dependent RNA helicase DDX17	40.6036	26	184	17	1	729	80.222	8.27	140000000	62000000	59000000	12000000	3300000	9200000	130000000	120000000	160000000	30000000	20000000	37000000	4.957	High	0	0	356.643	26
FALSE	IsMasterProtein	P18085	ADP-ribosylation factor 4	66.6667	11	124	6	1	180	20.498	7.14	660000000	420000000	230000000	22000000	6000000	13000000	360000000	210000000	690000000	44000000	27000000	41000000	19.309	High	0	0	355.764	11
FALSE	IsMasterProtein	P50402	Emerin	53.937	11	128	11	1	254	28.976	5.5	1100000000	960000000	1100000000	13000000	3500000	13000000	1400000000	1400000000	2400000000	36000000	26000000	38000000	24.119	High	0	0	355.373	11
FALSE	IsMasterProtein	P13489	Ribonuclease inhibitor	68.3297	19	122	19	1	461	49.941	4.82	220000000	190000000	150000000	22000000	4700000	17000000	230000000	200000000	260000000	25000000	25000000	34000000	4.412	High	0	0	342.858	19
FALSE	IsMasterProtein	P15880	40S ribosomal protein S2	50.8532	15	145	15	1	293	31.305	10.24	1400000000	800000000	460000000	110000000	62000000	99000000	990000000	830000000	2100000000	290000000	190000000	310000000	9	High	0	0	341.637	15
FALSE	IsMasterProtein	Q14240-2	Isoform 2 of Eukaryotic initiation factor 4A-II	31.1275	12	165	2	1	408	46.46	5.48	73000000	110000000	95000000	5100000			290000000	180000000	510000000	44000000		51000000	4.623	High	0	0	339.398	12
FALSE	IsMasterProtein	Q15365	Poly(RC)-binding protein 1	80.0562	17	142	13	1	356	37.474	7.09	330000000	200000000	200000000	78000000	18000000	45000000	160000000	170000000	460000000	88000000	85000000	150000000	16.302	High	0	0	330.168	17
FALSE	IsMasterProtein	Q14203-4	Isoform 4 of Dynactin subunit 1	35.6744	33	125	32	1	1253	138.664	5.54	26000000	140000000	55000000	2200000			180000000	130000000	170000000	9200000	3600000	5400000	2.904	High	0	0	324.319	33
FALSE	IsMasterProtein	P10809	60 kDa heat shock protein, mitochondrial	61.9546	27	162	27	1	573	61.016	5.87	51000000	35000000	71000000	80000000	13000000	33000000	120000000	62000000	2700000000	66000000	61000000	250000000	9.661	High	0	0	322.759	27
FALSE	IsMasterProtein	Q9NSD9	Phenylalanine--tRNA ligase beta subunit	37.0119	21	175	20	1	589	66.074	6.84	120000000	100000000	63000000	48000000	15000000	53000000	150000000	140000000	240000000	29000000	42000000	46000000	2.403	High	0	0	319.933	21
FALSE	IsMasterProtein	Q15323	Keratin, type I cuticular Ha1	25.9615	12	272	1	1	416	47.207	4.88						37000000							1.783	High	0	0	317.144	12
FALSE	IsMasterProtein	P29401-2	Isoform 2 of Transketolase	48.6529	22	155	22	1	631	68.77	7.52	220000000	210000000	94000000	40000000	6000000	13000000	220000000	71000000	230000000	31000000	31000000	130000000	5.078	High	0	0	310.729	22
FALSE	IsMasterProtein	Q14525	Keratin, type I cuticular Ha3-II	16.3366	8	266	1	1	404	46.185	4.84				1200000		16000000							0.931	High	0	0	308.875	8
FALSE	IsMasterProtein	O00148	ATP-dependent RNA helicase DDX39A	54.5667	18	131	9	1	427	49.098	5.68	370000000	950000000	97000000	6700000			210000000	130000000	250000000	3000000	8900000	18000000	8.211	High	0	0	304.711	18
FALSE	IsMasterProtein	P68032	Actin, alpha cardiac muscle 1	43.2361	13	183	4	1	377	41.992	5.39	610000000	380000000	440000000	230000000		220000000	410000000	290000000	270000000	150000000	72000000	120000000	9	High	0	0	304.313	13
FALSE	IsMasterProtein	Q15366-3	Isoform 3 of Poly(rC)-binding protein 2	51.6575	12	139	1	1	362	38.197	6.79	19000000			1800000			11000000	19000000				5200000	6.943	High	0	0	304.117	12
FALSE	IsMasterProtein	P06576	ATP synthase subunit beta, mitochondrial	62.5709	22	138	22	1	529	56.525	5.4	270000000	170000000	160000000	27000000	3400000	15000000	230000000	220000000	410000000	14000000	18000000	72000000	9.771	High	0	0	303.316	22
FALSE	IsMasterProtein	Q15366-2	Isoform 2 of Poly(rC)-binding protein 2	52.1858	12	135	1	1	366	38.627	6.79			8900000										6.079	High	0	0	300.281	12
FALSE	IsMasterProtein	Q96PK6-1	RNA-binding protein 14	34.2302	20	128	20	1	669	69.449	9.67	300000000	250000000	130000000	11000000	3200000	3400000	310000000	290000000	590000000	33000000	25000000	28000000	7.483	High	0	0	297.842	20
FALSE	IsMasterProtein	P84085	ADP-ribosylation factor 5	57.2222	10	99	4	1	180	20.517	6.79	210000000	93000000	66000000				130000000	91000000	130000000		3500000	8800000	16.013	High	0	0	296.395	10
FALSE	IsMasterProtein	P61978-2	Isoform 2 of Heterogeneous nuclear ribonucleoprotein K	47.6293	17	161	17	1	464	50.996	5.33	120000000	84000000	120000000	57000000	21000000	41000000	160000000	190000000	230000000	62000000	71000000	160000000	5.813	High	0	0	295.066	17
FALSE	IsMasterProtein	P11216	Glycogen phosphorylase, brain form	38.4342	25	138	21	1	843	96.635	6.86	210000000	140000000	75000000	6500000	2100000	6500000	160000000	130000000	250000000	15000000	30000000	15000000	3.112	High	0	0	294.945	25
FALSE	IsMasterProtein	P63104-1	14-3-3 protein zeta/delta	46.5306	10	122	8	1	245	27.728	4.79	180000000	150000000	190000000	71000000	7700000	28000000	190000000	200000000	300000000	76000000	55000000	230000000	5.952	High	0	0	294.805	10
FALSE	IsMasterProtein	P11940-1	Polyadenylate-binding protein 1	41.6667	23	157	15	1	636	70.626	9.5	190000000	180000000	130000000	64000000	22000000	44000000	130000000	230000000	390000000	94000000	80000000	120000000	4.012	High	0	0	292.39	23
FALSE	IsMasterProtein	O60701	UDP-glucose 6-dehydrogenase	55.2632	19	104	19	1	494	54.989	7.12	160000000	120000000	79000000	4300000		3900000	160000000	130000000	270000000	2800000	4100000	3400000	4.337	High	0	0	291.234	19
FALSE	IsMasterProtein	P0CG38	POTE ankyrin domain family member I	10.6047	7	128	1	1	1075	121.205	6.21						6700000							0.52	High	0	0	290.35	7
FALSE	IsMasterProtein	P62280	40S ribosomal protein S11	51.2658	11	129	11	1	158	18.419	10.3	1100000000	500000000	340000000	70000000	52000000	47000000	620000000	570000000	1800000000	170000000	100000000	160000000	49.119	High	0	0	283.524	11
FALSE	IsMasterProtein	P00533-1	epidermal growth factor receptor	39.3388	36	160	36	1	1210	134.19	6.68				85000000	28000000	13000000				140000000	120000000	220000000	3.743	High	0	0	277.894	36
FALSE	IsMasterProtein	Q92764	Keratin, type I cuticular Ha5	19.1209	9	257	2	1	455	50.329	4.91			46000000			19000000							1.009	High	0	0	276.699	9
FALSE	IsMasterProtein	P12236	ADP/ATP translocase 3	54.0268	16	143	5	1	298	32.845	9.74	370000000	390000000	290000000	8300000	1400000	8300000	480000000	240000000	710000000	29000000	21000000	25000000	8.006	High	0	0	267.7	16
FALSE	IsMasterProtein	O95817	BAG family molecular chaperone regulator 3	39.6522	14	98	14	1	575	61.557	6.95	310000000	300000000	360000000				290000000	500000000	870000000	6300000	3400000	5900000	4.179	High	0	0	267.175	14
FALSE	IsMasterProtein	Q5T0W9	Protein FAM83B	38.18	28	113	28	1	1011	114.729	8.97	150000000	200000000	95000000				230000000	230000000	440000000	8700000	4400000	9100000	3.01	High	0	0	266.93	28
FALSE	IsMasterProtein	A0FGR8-2	Isoform 2 of Extended synaptotagmin-2	43.449	26	132	1	1	893	98.84	8.68	31000000	18000000	12000000	1600000			25000000	18000000	37000000	6000000	4000000	2800000	3.844	High	0	0	266.45	26
FALSE	IsMasterProtein	P12956	X-ray repair cross-complementing protein 6	46.4696	24	161	24	1	609	69.799	6.64	90000000	2100000000	48000000	32000000	9400000	24000000	75000000	81000000	140000000	31000000	23000000	64000000	3.732	High	0	0	266.365	24
FALSE	IsMasterProtein	O76013-1	Keratin, type I cuticular Ha6	12.2056	6	244	2	1	467	52.214	4.94						25000000							0.52	High	5	0.00454841	265.368	6
FALSE	IsMasterProtein	P11586	C-1-tetrahydrofolate synthase, cytoplasmic	35.2941	26	133	26	1	935	101.495	7.3	150000000	110000000	75000000	10000000	2700000	8400000	220000000	170000000	280000000	13000000	13000000	27000000	2.162	High	5	0.00454841	264.077	26
FALSE	IsMasterProtein	Q14532	keratin, type I cuticular Ha2	8.70536	4	241	1	0	448	50.31	4.84						12000000							0.374	High	5	0.00454841	263.899	4
FALSE	IsMasterProtein	Q93084-5	Isoform SERCA3E of Sarcoplasmic/endoplasmic reticulum calcium ATPase 3	18.251	16	98	8	1	1052	114.857	5.67	33000000	20000000	17000000				19000000	13000000	62000000				1.512	High	5	0.00454841	263.148	16
FALSE	IsMasterProtein	O76015	Keratin, type I cuticular Ha8	8.55263	4	241	1	1	456	50.447	4.84									25000000				0.407	High	5	0.00454841	261.022	4
FALSE	IsMasterProtein	Q6AI08	HEAT repeat-containing protein 6	21.6765	18	97	18	1	1181	128.699	7.03	75000000	64000000	46000000				66000000	61000000	88000000				1.593	High	5	0.00454841	260.554	18
FALSE	IsMasterProtein	P05023	Sodium/potassium-transporting ATPase subunit alpha-1	31.2805	26	143	26	1	1023	112.824	5.49	230000000	70000000	64000000	20000000	4600000	12000000	95000000	75000000	140000000	25000000	24000000	48000000	3.125	High	5	0.00454841	259.868	26
FALSE	IsMasterProtein	P14868	Aspartate--tRNA ligase, cytoplasmic	53.0938	23	152	23	1	501	57.1	6.55	140000000	90000000	64000000	19000000	5400000	15000000	76000000	67000000	150000000	21000000	25000000	41000000	3.217	High	5	0.00454841	259.473	23
FALSE	IsMasterProtein	Q9Y446-2	Isoform PKP3b of Plakophilin-3	33.867	21	126	21	1	812	88.601	9.42	130000000	120000000	90000000	11000000	3000000	5200000	140000000	120000000	160000000	27000000	18000000	26000000	2.232	High	5	0.00454841	259.038	21
FALSE	IsMasterProtein	P0CG39	POTE ankyrin domain family member J	9.92293	6	117	1	1	1038	117.315	5.97									40000000			2600000	0.486	High	5	0.00454841	257.664	6
FALSE	IsMasterProtein	P67809	Nuclease-sensitive element-binding protein 1	49.6914	9	119	5	1	324	35.903	9.88	230000000	100000000	110000000	24000000	11000000	16000000	250000000	180000000	530000000	40000000	25000000	59000000	10.788	High	5	0.00454841	256.592	9
FALSE	IsMasterProtein	Q7Z2W4	zinc finger CCCH-type antiviral protein 1	40.9091	31	154	31	1	902	101.367	8.4	37000000	26000000	20000000	29000000	6800000	19000000	65000000	29000000	57000000	87000000	67000000	93000000	3.273	High	5	0.00454841	254.421	31
FALSE	IsMasterProtein	P52292	Importin subunit alpha-1	43.4783	15	81	15	1	529	57.826	5.4	130000000	72000000	87000000	5400000			79000000	77000000	270000000	8000000	5600000	9200000	4.736	High	5	0.00454841	252.712	15
FALSE	IsMasterProtein	Q14697-1	Neutral alpha-glucosidase AB	44.7034	30	151	30	1	944	106.807	6.14	160000000	100000000	66000000	27000000	3700000	12000000	160000000	120000000	190000000	31000000	31000000	70000000	3.329	High	5	0.00454841	252.179	30
FALSE	IsMasterProtein	A0FGR8-6	Isoform 6 of Extended synaptotagmin-2	40.4459	27	125	2	1	942	104.643	9.33	80000000						49000000		110000000			6000000	3.844	High	5	0.00454841	250.176	27
FALSE	IsMasterProtein	P43490	nicotinamide phosphoribosyltransferase	55.1935	22	135	22	1	491	55.487	7.15	150000000	130000000	85000000	18000000	2200000	9300000	110000000	97000000	210000000	27000000	24000000	38000000	5.813	High	5	0.00454841	249.686	22
FALSE	IsMasterProtein	P23526-1	Adenosylhomocysteinase	37.2685	16	124	16	1	432	47.685	6.34	89000000	65000000	41000000	93000000	25000000	70000000	110000000	90000000	190000000	82000000	110000000	200000000	4.248	High	5	0.00454841	249.253	16
FALSE	IsMasterProtein	P27348	14-3-3 protein theta	46.5306	10	108	8	1	245	27.747	4.78	48000000	20000000	48000000	47000000	10000000	18000000	39000000	43000000	63000000	49000000	32000000	120000000	4.275	High	5	0.00454841	247.049	10
FALSE	IsMasterProtein	P39023	60S ribosomal protein L3	40.9429	12	105	12	1	403	46.08	10.18	180000000	87000000	87000000	37000000	20000000	19000000	220000000	110000000	310000000	110000000	80000000	160000000	3.806	High	5	0.00454841	244.775	12
FALSE	IsMasterProtein	P08195-4	Isoform 4 of 4F2 cell-surface antigen heavy chain	41.1498	24	109	24	1	661	71.079	4.97	200000000	160000000	170000000	7200000			190000000	240000000	430000000	7400000	6700000	22000000	6.055	High	5	0.00454841	244.584	24
FALSE	IsMasterProtein	P62701	40S ribosomal protein S4, X isoform	47.5285	14	119	14	1	263	29.579	10.15	340000000	140000000	96000000	40000000	67000000	47000000	310000000	240000000	710000000	65000000	40000000	120000000	6.943	High	5	0.00454841	243.153	14
FALSE	IsMasterProtein	P55786	puromycin-sensitive aminopeptidase	34.494	27	131	27	1	919	103.211	5.72	110000000	62000000	40000000	12000000	3800000	11000000	80000000	68000000	140000000	16000000	20000000	40000000	2.643	High	5	0.00454841	238.882	27
FALSE	IsMasterProtein	Q9NS86	lanC-like protein 2	58.6667	19	127	19	1	450	50.821	7.43		11000000	11000000	330000000	130000000	390000000	13000000	21000000	25000000	280000000	310000000	320000000	11.115	High	5	0.00454841	237.09	19
FALSE	IsMasterProtein	O43852-3	Isoform 3 of Calumenin	59.7523	15	87	6	1	323	38.027	4.63	61000000	52000000	52000000				36000000	73000000	48000000				15.681	High	5	0.00454841	236.625	15
FALSE	IsMasterProtein	P48729-1	Casein kinase I isoform alpha	45.9941	14	131	14	1	337	38.89	9.57	500000000	350000000	220000000	5800000	3000000		440000000	380000000	730000000	23000000	8000000	10000000	23.041	High	5	0.00454841	235.837	14
FALSE	IsMasterProtein	Q9Y230	RuvB-like 2	45.5724	19	109	19	1	463	51.125	5.64	130000000	110000000	66000000	17000000	2100000	4900000	140000000	110000000	200000000	17000000	20000000	46000000	5.21	High	5	0.00454841	235.563	19
FALSE	IsMasterProtein	P14625	Endoplasmin	44.4583	32	138	30	1	803	92.411	4.84	50000000	33000000	37000000	63000000	15000000	34000000	57000000	29000000	93000000	54000000	59000000	180000000	4.56	High	5	0.00454841	233.514	32
FALSE	IsMasterProtein	P33991	DNA replication licensing factor MCM4	43.5689	29	114	29	1	863	96.498	6.74	100000000	89000000	62000000	2700000		2500000	150000000	110000000	230000000	9800000	10000000	33000000	3.437	High	5	0.00454841	228.701	29
FALSE	IsMasterProtein	Q13200	26S proteasome non-ATPase regulatory subunit 2	32.1586	23	131	23	1	908	100.136	5.2	63000000	34000000	25000000	17000000	2700000	11000000	55000000	41000000	84000000	22000000	20000000	41000000	2.101	High	5	0.00454841	228.305	23
FALSE	IsMasterProtein	P02768-1	Serum albumin	16.092	12	201	12	1	609	69.321	6.28	1300000000	1900000000	2600000000	2300000000	2600000000	3300000000	1700000000	2300000000	2400000000	2200000000	1900000000	3100000000	1.154	High	5	0.00454841	225.405	12
FALSE	IsMasterProtein	P62888	60S ribosomal protein L30	56.5217	6	96	5	1	115	12.776	9.63	84000000	59000000	46000000	270000000	110000000	290000000	160000000	140000000	110000000	380000000	260000000	380000000	41.17	High	5	0.00454841	220.266	6
FALSE	IsMasterProtein	P27708	CAD protein	23.0112	39	140	39	1	2225	242.829	6.46	65000000	57000000	23000000	6500000	3500000	3000000	57000000	31000000	69000000	30000000	18000000	18000000	1.27	High	5	0.00454841	218.079	39
FALSE	IsMasterProtein	Q99456	Keratin, type I cytoskeletal 12	7.28745	5	99	2	0	494	53.478	4.78				120000000	17000000	190000000				140000000	120000000	120000000	1.264	High	5	0.00454841	217.672	5
FALSE	IsMasterProtein	P42224-1	Signal transducer and activator of transcription 1-alpha/beta	34.2667	24	98	24	1	750	87.28	6.05	190000000	160000000	87000000				110000000	88000000	110000000				3.489	High	5	0.00454841	215.224	24
FALSE	IsMasterProtein	Q9UHD8-1	Septin-9	34.1297	16	95	16	1	586	65.361	8.97	150000000	170000000	110000000	8400000		8500000	230000000	200000000	76000000	13000000	14000000	35000000	2.758	High	5	0.00454841	212.361	16
FALSE	IsMasterProtein	P62258-1	14-3-3 protein epsilon	55.6863	13	116	11	1	255	29.155	4.74	70000000	65000000	86000000	36000000	5900000	17000000	410000000	82000000	150000000	36000000	23000000	110000000	9	High	5	0.00454841	211.822	13
FALSE	IsMasterProtein	P41250	Glycine--tRNA ligase	29.0934	17	104	17	1	739	83.113	7.03	98000000	75000000	35000000	19000000	3200000	5700000	66000000	50000000	87000000	21000000	22000000	44000000	1.7	High	5	0.00454841	211.738	17
FALSE	IsMasterProtein	P04843	Dolichyl-diphosphooligosaccharide--protein glycosyltransferase subunit 1	45.4695	19	88	19	1	607	68.527	6.38	87000000	56000000	36000000	19000000	2300000	9600000	87000000	61000000	120000000	12000000	13000000	30000000	2.44	High	5	0.00454841	209.587	19
FALSE	IsMasterProtein	P31153	S-adenosylmethionine synthase isoform type-2	36.4557	11	99	11	1	395	43.633	6.48	290000000	260000000	170000000	37000000	9100000	35000000	190000000	220000000	310000000	32000000	38000000	53000000	3.489	High	5	0.00454841	206.862	11
FALSE	IsMasterProtein	P04075-2	Isoform 2 of Fructose-bisphosphate aldolase A	44.4976	13	78	11	1	418	45.232	8.25	91000000	140000000	200000000	66000000	7600000	32000000	280000000	130000000	350000000	28000000	44000000	240000000	4.109	High	5	0.00454841	205.623	13
FALSE	IsMasterProtein	Q96EY1-1	DnaJ homolog subfamily A member 3, mitochondrial	33.3333	12	82	12	1	480	52.456	9.26	300000000	250000000	210000000	2100000			350000000	300000000	570000000	3400000	3600000	6400000	4.38	High	5	0.00454841	205.422	12
FALSE	IsMasterProtein	P23258	tubulin gamma-1 chain	45.2328	12	82	12	1	451	51.138	6.14	110000000	84000000	84000000	3500000	1300000		96000000	110000000	140000000	6800000	4500000	9500000	5.579	High	5	0.00454841	204.688	12
FALSE	IsMasterProtein	P30101	Protein disulfide-isomerase A3	43.5644	18	104	18	1	505	56.747	6.35	15000000	14000000	28000000	64000000	9100000	34000000	25000000	35000000	81000000	54000000	48000000	220000000	3.642	High	5	0.00454841	202.739	18
FALSE	IsMasterProtein	P32119	Peroxiredoxin-2	62.1212	10	87	9	1	198	21.878	5.97	120000000	94000000	110000000	88000000	35000000	130000000	210000000	190000000	260000000	97000000	120000000	130000000	11.115	High	5	0.00454841	200.2	10
FALSE	IsMasterProtein	Q07021	Complement component 1 Q subcomponent-binding protein, mitochondrial	40.7801	7	79	7	1	282	31.343	4.84	330000000	200000000	240000000	8000000		9000000	820000000	870000000	1200000000	8200000	3500000	29000000	4.412	High	5	0.00454841	199.195	7
FALSE	IsMasterProtein	P40227-1	T-complex protein 1 subunit zeta	38.2298	16	119	12	1	531	57.988	6.68	110000000	57000000	37000000	22000000	5900000	14000000	66000000	84000000	170000000	21000000	18000000	53000000	3.758	High	5	0.00454841	197.96	16
FALSE	IsMasterProtein	Q9Y2T7	Y-box-binding protein 2	34.0659	9	79	5	1	364	38.495	10.8	26000000	17000000	13000000				26000000	22000000	33000000				3.084	High	5	0.00454841	197.9	9
FALSE	IsMasterProtein	P16989-1	Y-box-binding protein 3	15.8602	5	77	1	1	372	40.066	9.77	27000000	26000000	28000000	8000000	3100000	6000000		5000000		20000000	12000000	29000000	1.512	High	5	0.00454841	195.103	5
FALSE	IsMasterProtein	P62753	40S RIBOSOMAL PROTEIN S6	28.5141	7	85	7	1	249	28.663	10.84	760000000	460000000	310000000	48000000	26000000	37000000	770000000	520000000	2000000000	150000000	81000000	150000000	7.377	High	5	0.00454841	194.852	7
FALSE	IsMasterProtein	P54136-1	arginine--tRNA ligase, cytoplasmic	48.3333	26	119	26	1	660	75.331	6.68	140000000	86000000	67000000	12000000	4500000	6400000	100000000	72000000	150000000	13000000	13000000	38000000	3.985	High	5	0.00454841	194.555	26
FALSE	IsMasterProtein	P06748	Nucleophosmin	32.6531	8	74	8	1	294	32.555	4.78	88000000	73000000	110000000	78000000	19000000	19000000	140000000	160000000	280000000	59000000	56000000	260000000	4.995	High	5	0.00454841	194.487	8
FALSE	IsMasterProtein	O43852-4	Isoform 4 of Calumenin	49.5356	10	71	1	1	323	38.055	4.58		25000000						37000000					6.743	High	5	0.00454841	193.941	10
FALSE	IsMasterProtein	P62979	Ubiquitin-40S ribosomal protein S27a	54.4872	8	106	8	1	156	17.953	9.64	630000000	540000000	430000000	130000000	150000000	130000000	960000000	890000000	1100000000	260000000	230000000	550000000	9	High	5	0.00454841	193.55	8
FALSE	IsMasterProtein	O95831-1	Apoptosis-inducing factor 1, mitochondrial	31.1582	17	82	17	1	613	66.859	8.95	93000000	83000000	52000000	6000000			110000000	97000000	200000000	11000000	8700000	19000000	3.037	High	5	0.00454841	190.664	17
FALSE	IsMasterProtein	P46781	40S ribosomal protein S9	40.7216	12	104	12	1	194	22.578	10.65	460000000	210000000	160000000	55000000	35000000	41000000	390000000	260000000	890000000	140000000	81000000	160000000	10.788	High	5	0.00454841	190.601	12
FALSE	IsMasterProtein	P34932	Heat shock 70 kDa protein 4	38.6905	24	103	23	1	840	94.271	5.19	41000000	37000000	47000000	14000000	3300000	6000000	74000000	48000000	54000000	18000000	14000000	51000000	1.807	High	5	0.00454841	190.513	24
FALSE	IsMasterProtein	P62879	Guanine nucleotide-binding protein G(I)/G(S)/G(T) subunit beta-2	41.7647	10	71	6	1	340	37.307	6	290000000	110000000	65000000				260000000	220000000	350000000			11000000	14.399	High	5	0.00454841	190.182	10
FALSE	IsMasterProtein	Q06210-1	glutamine--fructose-6-phosphate aminotransferase [isomerizing] 1	50.2146	27	138	27	1	699	78.756	7.11	98000000	60000000	29000000	18000000	4300000	13000000	71000000	60000000	110000000	31000000	25000000	34000000	3.942	High	5	0.00454841	186.825	27
FALSE	IsMasterProtein	Q9Y265	RuvB-like 1	44.2982	15	91	15	1	456	50.196	6.42	92000000	98000000	73000000	16000000	4400000	4100000	130000000	130000000	260000000	25000000	19000000	42000000	5.813	High	5	0.00454841	185.888	15
FALSE	IsMasterProtein	P26641-2	Isoform 2 of Elongation factor 1-gamma	45.7906	19	99	19	1	487	56.114	7.72	67000000	32000000	25000000	64000000	10000000	41000000	40000000	68000000	110000000	38000000	65000000	180000000	3.417	High	5	0.00454841	185.664	19
FALSE	IsMasterProtein	Q9NVI1-3	Fanconi anemia group I protein	30.0452	35	98	35	1	1328	149.229	6.74	5700000	47000000	19000000				77000000	62000000	87000000	3500000	3000000	4800000	1.662	High	5	0.00454841	184.697	35
FALSE	IsMasterProtein	Q969G5	Protein kinase C delta-binding protein	31.8008	8	81	8	1	261	27.685	6.43	13000000	37000000	73000000	5800000		14000000	5900000000	8700000000	7800000000	1200000000	2100000000	990000000	3.642	High	5	0.00454841	184.557	8
FALSE	IsMasterProtein	P32969	60S ribosomal protein L9	69.2708	10	79	10	1	192	21.85	9.95	260000000	310000000	160000000	30000000	8500000	4700000	440000000	280000000	580000000	32000000	15000000	75000000	22.101	High	5	0.00454841	184.285	10
FALSE	IsMasterProtein	Q5TFE4	5'-nucleotidase domain-containing protein 1	41.3187	13	82	13	1	455	51.812	6.35	78000000	39000000	52000000	9800000		2800000	120000000	90000000	130000000	9500000	5600000	9300000	4.179	High	5	0.00454841	181.385	13
FALSE	IsMasterProtein	P50991	T-complex protein 1 subunit delta	44.3414	17	107	16	1	539	57.888	7.83	81000000	53000000	31000000	17000000	4500000	9900000	58000000	50000000	100000000	15000000	18000000	46000000	2.162	High	5	0.00454841	180.414	17
FALSE	IsMasterProtein	P13010	X-ray repair cross-complementing protein 5	45.4918	27	134	27	1	732	82.652	5.81	130000000	61000000	36000000	29000000	4100000	21000000	99000000	63000000	140000000	31000000	25000000	42000000	4.142	High	5	0.00454841	179.134	27
FALSE	IsMasterProtein	P07195	L-lactate dehydrogenase B chain	52.0958	16	89	15	1	334	36.615	6.05				110000000	27000000	73000000				95000000	110000000	260000000	7.031	High	5	0.00454841	178.679	16
FALSE	IsMasterProtein	O95433	activator of 90 kDa heat shock protein ATPase homolog 1	55.6213	14	85	14	1	338	38.25	5.53	500000000	280000000	200000000	25000000	4400000	11000000	380000000	400000000	720000000	49000000	52000000	83000000	4.109	High	5	0.00454841	177.759	14
FALSE	IsMasterProtein	P07237	Protein disulfide-isomerase	41.7323	18	107	18	1	508	57.081	4.87	42000000	61000000	43000000	23000000	2100000	10000000	62000000	65000000	120000000	25000000	17000000	96000000	2.758	High	5	0.00454841	176.152	18
FALSE	IsMasterProtein	P31930	Cytochrome b-c1 complex subunit 1, mitochondrial	34.375	11	64	11	1	480	52.612	6.37	120000000	100000000	81000000	12000000	3000000	7400000	130000000	130000000	240000000	17000000	11000000	15000000	2.311	High	5	0.00454841	175.72	11
FALSE	IsMasterProtein	O43143	Pre-mRNA-splicing factor ATP-dependent RNA helicase DHX15	41.1321	26	131	26	1	795	90.875	7.46	140000000	72000000	43000000	11000000	5500000	11000000	89000000	69000000	140000000	16000000	13000000	18000000	4.696	High	5	0.00454841	175.26	26
FALSE	IsMasterProtein	Q16891	MICOS complex subunit Mic60	28.496	16	73	1	1	758	83.626	6.48	42000000	55000000					170000000	120000000	53000000				1.093	High	5	0.00454841	174.937	16
FALSE	IsMasterProtein	Q9UJS0-2	Isoform 2 of Calcium-binding mitochondrial carrier protein Aralar2	41.8639	20	90	15	1	676	74.257	8.62	120000000	94000000	49000000	3400000		2200000	68000000	59000000	130000000		4200000	6800000	3.03	High	5	0.00454841	173.276	20
FALSE	IsMasterProtein	O60684	Importin subunit alpha-7	24.0672	10	78	5	1	536	59.991	4.98	99000000	78000000	24000000		5000000	11000000	110000000	90000000	160000000	12000000	11000000	2400000	2.162	High	5	0.00454841	172.991	10
FALSE	IsMasterProtein	P63151-2	Isoform 2 of Serine/threonine-protein phosphatase 2A 55 kDa regulatory subunit B alpha isoform	40.919	15	99	10	1	457	52.966	6.49	58000000	60000000	34000000	46000000	11000000	34000000	110000000	110000000	180000000	37000000	43000000	44000000	3.047	High	5	0.00454841	171.784	15
FALSE	IsMasterProtein	P61962	DDB1- and CUL4-associated factor 7	37.4269	9	71	9	1	342	38.901	5.52	430000000	190000000	170000000	3100000			500000000	400000000	390000000	6800000			5.158	High	5	0.00454841	171.422	9
FALSE	IsMasterProtein	P60174	Triosephosphate isomerase	63.6364	12	82	12	1	286	30.772	5.92	33000000	73000000	130000000	72000000	5100000	40000000	99000000	110000000	160000000	62000000	20000000	220000000	6.848	High	5	0.00454841	170.014	12
FALSE	IsMasterProtein	P62263	40S ribosomal protein S14	36.4238	5	73	5	1	151	16.263	10.05	850000000	550000000	280000000	38000000	13000000	11000000	740000000	520000000	1100000000	100000000	39000000	80000000	50.795	High	5	0.00454841	169.268	5
FALSE	IsMasterProtein	Q13310-3	Isoform 3 of Polyadenylate-binding protein 4	29.0909	19	102	11	1	660	72.345	9.35	25000000	15000000	11000000	18000000	5800000	12000000	22000000	19000000		27000000	28000000	45000000	2.34	High	5	0.00454841	168.703	19
FALSE	IsMasterProtein	Q92734-1	Protein TFG	38	9	82	8	1	400	43.421	5.1	160000000	140000000	130000000	35000000	11000000	18000000	200000000	200000000	280000000	230000000	150000000	200000000	16.013	High	5	0.00454841	168.275	9
FALSE	IsMasterProtein	P62829	60S ribosomal protein L23	49.2857	5	69	5	1	140	14.856	10.51	500000000	270000000	150000000	29000000	10000000	28000000	370000000	250000000	690000000	67000000	26000000	52000000	9	High	5	0.00454841	168.138	5
FALSE	IsMasterProtein	P15924-1	Desmoplakin	13.6538	36	118	36	1	2871	331.569	6.81	44000000	98000000	28000000	1900000	6700000	35000000	36000000	40000000	70000000	44000000	7000000	13000000	0.492	High	5	0.00454841	167.262	36
FALSE	IsMasterProtein	Q96D46	60S ribosomal export protein NMD3	27.6342	13	63	13	1	503	57.566	7.14	190000000	130000000	77000000				120000000	95000000	240000000	11000000	11000000	13000000	2.29	High	5	0.00454841	166.357	13
FALSE	IsMasterProtein	P08865	40S ribosomal protein SA	52.2034	11	73	11	1	295	32.833	4.87	35000000	71000000	90000000	110000000	37000000	110000000	120000000	100000000	180000000	49000000	71000000	180000000	6.356	High	5	0.00454841	164.622	11
FALSE	IsMasterProtein	P62424	60S ribosomal protein L7a	37.218	13	68	13	1	266	29.977	10.61	120000000	65000000	61000000	15000000	10000000	26000000	150000000	64000000	340000000	27000000	18000000	29000000	14.849	High	5	0.00454841	163.354	13
FALSE	IsMasterProtein	Q00610-1	Clathrin heavy chain 1	30.1493	39	119	39	1	1675	191.493	5.69		72000000	10000000	16000000	10000000	5500000	37000000	19000000	64000000	33000000	26000000	48000000	1.637	High	5	0.00454841	162.945	39
FALSE	IsMasterProtein	P62241	40S ribosomal protein S8	38.9423	8	69	8	1	208	24.19	10.32	400000000	200000000	160000000	26000000	19000000	11000000	400000000	210000000	560000000	79000000	45000000	96000000	6.943	High	5	0.00454841	162.614	8
FALSE	IsMasterProtein	Q12931	heat shock protein 75 kDa, mitochondrial	27.2727	16	90	15	1	704	80.06	8.21	480000000	320000000	20000000	190000000	38000000	9000000	520000000	430000000	880000000	200000000	170000000	460000000	1.371	High	5	0.00454841	162.458	16
FALSE	IsMasterProtein	P48643	T-complex protein 1 subunit epsilon	50.2773	26	120	25	1	541	59.633	5.66	110000000	44000000	29000000	23000000	5500000	9200000	74000000	59000000	150000000	19000000	17000000	47000000	5.952	High	5	0.00454841	161.786	26
FALSE	IsMasterProtein	P09104	Gamma-enolase	17.2811	5	65	1	1	434	47.239	5.03			17000000		3900000					18000000		91000000	0.817	High	5	0.00454841	161.453	5
FALSE	IsMasterProtein	Q14677-3	Isoform 3 of Clathrin interactor 1	18.818	10	71	10	1	643	70.25	6.58	130000000	100000000	84000000			3100000	140000000	150000000	310000000	16000000	13000000	21000000	2.455	High	5	0.00454841	160.974	10
FALSE	IsMasterProtein	P27635	60S ribosomal protein L10	35.514	9	88	9	1	214	24.588	10.08	450000000	280000000	210000000	40000000	23000000	35000000	450000000	430000000	870000000	110000000	58000000	99000000	9	High	5	0.00454841	160.503	9
FALSE	IsMasterProtein	P25205-2	Isoform 2 of DNA replication licensing factor MCM3	40.3283	28	124	28	1	853	95.848	5.77	32000000	16000000	11000000	28000000	9700000	22000000	29000000	25000000	36000000	24000000	30000000	46000000	2.223	High	5	0.00454841	160.471	28
FALSE	IsMasterProtein	P55735-3	Isoform 3 of Protein SEC13 homolog	27.4457	7	56	7	1	368	40.721	5.85	360000000	230000000	200000000	2800000			310000000	310000000	380000000	11000000	2900000		3.642	High	5	0.00454841	159.62	7
FALSE	IsMasterProtein	Q53H96	Pyrroline-5-carboxylate reductase 3	45.2555	9	67	9	1	274	28.645	7.72	120000000	54000000	40000000	1100000			190000000	87000000	320000000	14000000	1100000		18.307	High	5	0.00454841	159.479	9
FALSE	IsMasterProtein	Q92598	Heat shock protein 105 kDa	30.5361	20	87	18	1	858	96.804	5.39	62000000	46000000	33000000	11000000	3200000	7300000	130000000	210000000	87000000	12000000	13000000	31000000	1.371	High	5	0.00454841	159.129	20
FALSE	IsMasterProtein	P62826	GTP-binding nuclear protein RAN	36.1111	7	71	7	1	216	24.408	7.49	590000000	570000000	350000000	59000000	15000000	58000000	940000000	650000000	1400000000	62000000	34000000	150000000	9	High	5	0.00454841	159.004	7
FALSE	IsMasterProtein	Q14566	DNA replication licensing factor MCM6	27.771	21	101	21	1	821	92.831	5.41	120000000	74000000	36000000	12000000	3000000	7800000	85000000	81000000	160000000	18000000	17000000	34000000	1.432	High	5	0.00454841	158.435	21
FALSE	IsMasterProtein	P15531-2	Isoform 2 of Nucleoside diphosphate kinase A	45.1977	7	64	1	1	177	19.641	5.58	14000000	62000000	89000000	22000000			71000000	77000000		20000000	11000000	59000000	14.199	High	5	0.00454841	158.002	7
FALSE	IsMasterProtein	Q58FF6	Putative heat shock protein HSP 90-beta 4	11.8812	7	73	0	0	505	58.228	4.73													1.154	High	5	0.00454841	157.424	7
FALSE	IsMasterProtein	Q13838-2	Isoform 2 of Spliceosome RNA helicase DDX39B	28.2167	10	80	1	1	443	50.647	5.88		1500000	5900000					4500000					1.807	High	5	0.00454841	156.782	10
FALSE	IsMasterProtein	Q71RC2-4	Isoform 4 of La-related protein 4	27.5342	15	81	14	1	730	81.193	6.61	130000000	120000000	100000000	2200000			180000000	190000000	240000000	8200000	3500000	8500000	2.594	High	5	0.00454841	156.26	15
FALSE	IsMasterProtein	P22102-1	trifunctional purine biosynthetic protein adenosine-3	36.8317	27	100	27	1	1010	107.699	6.7	19000000	5200000	6500000	34000000	10000000	28000000		16000000	14000000	15000000	28000000	55000000	1.929	High	5	0.00454841	155.805	27
FALSE	IsMasterProtein	P22626	heterogeneous nuclear ribonucleoproteins A2/B1	41.3598	14	85	11	1	353	37.407	8.95	120000000	120000000	120000000	24000000	94000000	15000000	210000000	210000000	290000000	20000000	10000000	140000000	5.158	High	5	0.00454841	155.096	14
FALSE	IsMasterProtein	Q13263	Transcription intermediary factor 1-beta	21.9162	13	72	13	1	835	88.493	5.77	100000000	70000000	54000000	2800000		2700000	140000000	110000000	210000000	12000000	5900000	12000000	1.748	High	5	0.00454841	154.671	13
FALSE	IsMasterProtein	P49915	GMP synthase [glutamine-hydrolyzing]	37.0851	19	96	19	1	693	76.667	6.87			10000000	36000000	13000000	33000000	8000000	5700000	77000000	31000000	34000000	47000000	2.594	High	5	0.00454841	154.476	19
FALSE	IsMasterProtein	Q16891-4	Isoform 4 of MICOS complex subunit MIC60	28.4016	16	69	1	1	757	83.497	6.57	63000000	36000000											1.004	High	5	0.00454841	153.967	16
FALSE	IsMasterProtein	P00390	Glutathione reductase, mitochondrial	53.2567	18	87	18	1	522	56.221	8.5		48000000	47000000	100000000	24000000	98000000	37000000	53000000	51000000	55000000	86000000	110000000	6.88	High	5	0.00454841	153.607	18
FALSE	IsMasterProtein	Q96RQ3	Methylcrotonoyl-CoA carboxylase subunit alpha, mitochondrial	34.6207	18	82	18	1	725	80.422	7.78	100000000	74000000	43000000	9000000	2900000	3900000	160000000	130000000	270000000	29000000	21000000	27000000	2.415	High	5	0.00454841	151.482	18
FALSE	IsMasterProtein	P18124	60S ribosomal protein L7	50.4032	14	87	14	1	248	29.207	10.65	100000000	79000000	66000000	49000000	33000000	38000000	160000000	120000000	240000000	42000000	49000000	130000000	10.548	High	5	0.00454841	151.338	14
FALSE	IsMasterProtein	P41252	isoleucine--tRNA ligase, cytoplasmic	24.168	26	105	26	1	1262	144.406	6.15	20000000	100000000	14000000	15000000	4500000	3600000	93000000	77000000	94000000	18000000	23000000	32000000	1.67	High	5	0.00454841	149.472	26
FALSE	IsMasterProtein	Q9UBN7-1	histone deacetylase 6	27.9835	17	87	17	1	1215	131.336	5.3		6700000	6600000	57000000	44000000	99000000	12000000	22000000		39000000	40000000	43000000	2.665	High	5	0.00454841	149.246	17
FALSE	IsMasterProtein	Q9P0J7	E3 ubiquitin-protein ligase KCMF1	31.7585	8	63	8	1	381	41.919	5.66	65000000	58000000	28000000			2400000	72000000	32000000	69000000	4600000	3300000	4700000	5.158	High	5	0.00454841	149.164	8
FALSE	IsMasterProtein	P41091	eukaryotic translation initiation factor 2 subunit 3	41.5254	13	64	13	1	472	51.077	8.4	93000000	62000000	55000000	7300000		5300000	100000000	65000000	240000000	7000000	9700000	25000000	3.217	High	5	0.00454841	148.373	13
FALSE	IsMasterProtein	Q96HS1-1	Serine/threonine-protein phosphatase Pgam5, mitochondrial	35.6401	12	86	12	1	289	31.985	8.68	320000000	250000000	160000000	24000000	5500000	15000000	270000000	240000000	450000000	64000000	35000000	62000000	3.833	High	5	0.00454841	147.831	12
FALSE	IsMasterProtein	P62191	26S protease regulatory subunit 4	35.9091	12	67	11	1	440	49.154	6.21	84000000	71000000	49000000	18000000	3500000	9900000	99000000	89000000	180000000	17000000	17000000	39000000	2.162	High	5	0.00454841	147.438	12
FALSE	IsMasterProtein	P04049	RAF proto-oncogene serine/threonine-protein kinase	46.4506	21	85	17	1	648	73.005	9.2	26000000	8900000		28000000	5300000	4800000	17000000	15000000	18000000	68000000	35000000	39000000	2.415	High	5	0.00454841	146.218	21
FALSE	IsMasterProtein	P62854	40S ribosomal protein S26	44.3478	4	77	4	1	115	13.007	11	670000000	250000000	260000000	59000000	29000000	28000000	520000000	490000000	1000000000	160000000	57000000	84000000	30.623	High	5	0.00454841	145.936	4
FALSE	IsMasterProtein	P46777	60S ribosomal protein L5	29.6296	7	62	7	1	297	34.341	9.72	130000000	78000000	60000000	21000000	4300000	24000000	140000000	96000000	310000000	33000000	24000000	75000000	2.594	High	5	0.00454841	145.673	7
FALSE	IsMasterProtein	P62249	40S ribosomal protein S16	52.0548	8	75	8	1	146	16.435	10.21	460000000	230000000	120000000	66000000	47000000	56000000	350000000	260000000	660000000	150000000	64000000	120000000	4.623	High	5	0.00454841	144.996	8
FALSE	IsMasterProtein	P22392-2	Isoform 3 of Nucleoside diphosphate kinase B	51.3109	8	76	2	1	267	30.118	8.92	47000000	45000000	72000000	22000000	8100000	18000000	88000000	76000000		25000000	22000000	110000000	4.179	High	5	0.00454841	144.502	8
FALSE	IsMasterProtein	Q58FG1	Putative heat shock protein HSP 90-alpha A4	8.37321	3	83	1	1	418	47.682	5.19						6100000							0.823	High	5	0.00454841	143.741	3
FALSE	IsMasterProtein	Q15003	Condensin complex subunit 2	31.309	14	66	14	1	741	82.511	5.06	180000000	130000000	80000000	4700000	1900000	3100000	130000000	120000000	180000000	6600000	5500000	8400000	1.637	High	5	0.00454841	143.1	14
FALSE	IsMasterProtein	P62136-1	serine/threonine-protein phosphatase PP1-alpha catalytic subunit	45.1515	13	77	4	1	330	37.488	6.33	57000000					3700000	36000000	14000000	46000000		4600000	14000000	6.079	High	5	0.00454841	143.095	13
FALSE	IsMasterProtein	P09651-1	Heterogeneous nuclear ribonucleoprotein A1	30.1075	11	78	8	1	372	38.723	9.13	120000000	86000000	93000000	16000000	17000000	3600000	170000000	140000000	190000000	6600000	5500000	62000000	3.467	High	5	0.00454841	142.511	11
FALSE	IsMasterProtein	P36542-1	ATP synthase subunit gamma, mitochondrial	39.2617	9	65	9	1	298	32.975	9.22	190000000	150000000	77000000	12000000	5800000	7900000	150000000	190000000	310000000	18000000	19000000	27000000	4.275	High	5	0.00454841	142.241	9
FALSE	IsMasterProtein	P61247	40S ribosomal protein S3a	42.0455	11	88	11	1	264	29.926	9.73	150000000	87000000	94000000	49000000	32000000	43000000	210000000	160000000	350000000	72000000	50000000	120000000	3.833	High	5	0.00454841	140.951	11
FALSE	IsMasterProtein	P47756-2	Isoform 2 of F-actin-capping protein subunit beta	44.8529	12	74	12	1	272	30.609	6	110000000	93000000	62000000	27000000	6000000	24000000	98000000	110000000	110000000	27000000	23000000	41000000	5.158	High	5	0.00454841	140.27	12
FALSE	IsMasterProtein	P17858-1	ATP-dependent 6-phosphofructokinase, liver type	33.8462	18	85	15	1	780	84.964	7.5	95000000	55000000	25000000	4600000	1600000	2800000	74000000	70000000	120000000	9800000	11000000	16000000	1.644	High	5	0.00454841	138.271	18
FALSE	IsMasterProtein	P31040	Succinate dehydrogenase [ubiquinone] flavoprotein subunit, mitochondrial	37.0482	17	85	17	1	664	72.645	7.39	24000000	18000000	20000000	31000000	4500000	15000000	46000000	39000000	77000000	18000000	33000000	42000000	3.184	High	5	0.00454841	137.465	17
FALSE	IsMasterProtein	P18621-3	Isoform 3 of 60S ribosomal protein L17	36.8421	9	87	9	1	228	26.356	10.1	440000000	190000000	210000000	23000000	19000000	25000000	500000000	410000000	980000000	130000000	50000000	85000000	14.849	High	5	0.00454841	135.933	9
FALSE	IsMasterProtein	O95793	double-stranded RNA-binding protein Staufen homolog 1	29.4627	13	59	13	1	577	63.143	9.44	80000000	72000000	35000000	3400000			120000000	130000000	260000000	14000000	7200000	11000000	2.162	High	5	0.00454841	135.682	13
FALSE	IsMasterProtein	Q15084-2	Isoform 2 of Protein disulfide-isomerase A6	33.7398	12	78	12	1	492	53.867	5.33	25000000	21000000	29000000	43000000	11000000	32000000	29000000	42000000	47000000	44000000	43000000	120000000	2.162	High	5	0.00454841	134.889	12
FALSE	IsMasterProtein	P52272	Heterogeneous nuclear ribonucleoprotein M	27.1233	15	77	15	1	730	77.464	8.7	51000000	19000000	30000000	20000000	5200000	11000000	24000000	31000000	84000000	24000000	25000000	65000000	1.125	High	5	0.00454841	134.065	15
FALSE	IsMasterProtein	Q00839	Heterogeneous nuclear ribonucleoprotein U	21.8182	13	66	13	1	825	90.528	6	94000000	48000000	39000000	18000000	20000000	9700000	120000000	93000000	200000000	38000000	20000000	71000000	1.154	High	5	0.00454841	133.589	13
FALSE	IsMasterProtein	P12004	proliferating cell nuclear antigen	50.9579	10	67	10	1	261	28.75	4.69	100000000	150000000	120000000	27000000	6700000	15000000	110000000	140000000	80000000	18000000	14000000	98000000	5.952	High	5	0.00454841	131.918	10
FALSE	IsMasterProtein	P31946	14-3-3 protein beta/alpha	45.935	8	67	6	1	246	28.065	4.83	19000000	12000000	26000000	27000000		4100000	16000000	19000000	44000000	24000000	1900000	74000000	3.437	High	5	0.00454841	131.479	8
FALSE	IsMasterProtein	Q6P3X3	tetratricopeptide repeat protein 27	26.9276	18	72	18	1	843	96.571	5.59	69000000	34000000	14000000	5400000	960000	3600000	23000000	18000000	48000000	20000000	14000000	11000000	1.488	High	5	0.00454841	131.223	18
FALSE	IsMasterProtein	Q9Y6Y8	SEC23-interacting protein	19.6	16	75	16	1	1000	111.007	5.54	53000000	52000000	23000000	7600000		3100000	71000000	66000000	120000000	16000000	13000000	15000000	1.26	High	5	0.00454841	131.041	16
FALSE	IsMasterProtein	O95396	Adenylyltransferase and sulfurtransferase MOCS3	51.7391	15	45	15	1	460	49.638	6.21	56000000	47000000	30000000				100000000	72000000	190000000				3.262	High	5	0.00454841	130.554	15
FALSE	IsMasterProtein	P62140	Serine/threonine-protein phosphatase PP1-beta catalytic subunit	37.6147	11	71	2	1	327	37.163	6.19		10000000					17000000		29000000				5.31	High	5	0.00454841	130.469	11
FALSE	IsMasterProtein	Q12904-2	Isoform 2 of Aminoacyl tRNA synthase complex-interacting multifunctional protein 1	40.7738	11	65	11	1	336	37.016	8.65	130000000	110000000	110000000	3700000			110000000	110000000	190000000	5900000	5200000	11000000	4.179	High	5	0.00454841	129.931	11
FALSE	IsMasterProtein	Q9UG63-2	Isoform 2 of ATP-binding cassette sub-family F member 2	29.8107	16	69	16	1	634	72.397	7.49	150000000	85000000	40000000	2500000			95000000	79000000	130000000	6100000	3700000	8300000	2.793	High	5	0.00454841	129.845	16
FALSE	IsMasterProtein	Q6NZI2-1	polymerase I and transcript release factor	30.5128	11	59	11	1	390	43.45	5.6				6100000	2800000	5500000				150000000	240000000	160000000	9	High	5	0.00454841	129.183	11
FALSE	IsMasterProtein	P23246-1	splicing factor, proline- and glutamine-rich	14.9929	8	57	7	1	707	76.102	9.44	56000000	28000000	37000000	13000000	6300000	4900000	100000000	62000000	130000000	12000000	8100000	32000000	0.84	High	5	0.00454841	127.353	8
FALSE	IsMasterProtein	O60506	Heterogeneous nuclear ribonucleoprotein Q	29.5345	14	81	9	1	623	69.56	8.59	60000000	50000000	50000000	8000000	5100000	4600000	63000000	88000000	120000000	6900000	8100000	27000000	1.371	High	5	0.00454841	127.214	14
FALSE	IsMasterProtein	P00558	phosphoglycerate kinase 1	52.518	17	72	17	1	417	44.586	8.1	11000000	23000000	48000000	33000000		15000000	55000000	36000000	140000000	18000000	16000000	120000000	4.012	High	5	0.00454841	126.881	17
FALSE	IsMasterProtein	P05388	60S acidic ribosomal protein P0	46.0568	12	71	12	1	317	34.252	5.97	40000000	16000000	28000000	52000000	13000000	27000000	17000000	9200000	50000000	39000000	32000000	90000000	4.456	High	5	0.00454841	126.155	12
FALSE	IsMasterProtein	Q07020	60S ribosomal protein L18	34.5745	6	49	6	1	188	21.621	11.72	200000000	100000000	82000000	22000000	17000000	12000000	280000000	140000000	530000000	49000000	29000000	81000000	4.995	High	5	0.00454841	125.889	6
FALSE	IsMasterProtein	Q5MIZ7-1	Serine/threonine-protein phosphatase 4 regulatory subunit 3B	25.9128	16	62	12	1	849	97.397	4.96	84000000	56000000	24000000				74000000	44000000	73000000				1.783	High	5	0.00454841	125.557	16
FALSE	IsMasterProtein	Q01844-5	Isoform 5 of RNA-binding protein EWS	13.6157	7	54	7	1	661	68.923	9.29	220000000	210000000	140000000	11000000	13000000	7900000	360000000	430000000	390000000	54000000	38000000	41000000	1.721	High	5	0.00454841	124.471	7
FALSE	IsMasterProtein	Q13162	Peroxiredoxin-4	54.6125	11	70	8	1	271	30.521	6.29	32000000	27000000	45000000	9300000			110000000	100000000	69000000	5000000		24000000	7.577	High	5	0.00454841	123.509	11
FALSE	IsMasterProtein	P61981	14-3-3 protein gamma	28.3401	5	65	3	1	247	28.285	4.89	15000000	7300000	12000000	7000000	1500000	4900000	8900000	9700000	36000000	1700000	690000	1600000	1.783	High	5	0.00454841	123.111	5
FALSE	IsMasterProtein	Q9Y2T2	ap-3 complex subunit mu-1	50.4785	14	56	14	1	418	46.909	6.93	100000000	62000000	32000000	4200000			77000000	53000000	150000000	9100000	6300000	8700000	3.489	High	5	0.00454841	123.07	14
FALSE	IsMasterProtein	O00165-2	Isoform 2 of HCLS1-associated protein X-1	50.8711	9	54	9	1	287	32.398	4.96	220000000	150000000	170000000				240000000	170000000	290000000		3100000	6100000	3.281	High	5	0.00454841	122.946	9
FALSE	IsMasterProtein	Q04917	14-3-3 protein eta	39.8374	8	65	6	1	246	28.201	4.84		10000000		10000000	1900000	1400000	19000000	8300000	26000000	7600000	6400000	26000000	2.162	High	5	0.00454841	122.357	8
FALSE	IsMasterProtein	P47897	glutamine--tRNA ligase	31.7419	20	74	20	1	775	87.743	7.15	82000000	40000000	16000000	8600000	3300000	8000000	52000000	41000000	110000000	6500000	11000000	18000000	1.955	High	5	0.00454841	121.95	20
FALSE	IsMasterProtein	Q9Y6Q5-1	AP-1 complex subunit mu-2	42.5532	16	79	12	1	423	48.078	8.22	100000000	74000000	43000000	1700000		4200000	82000000	80000000	180000000	9700000	8500000	10000000	3.642	High	5	0.00454841	121.945	16
FALSE	IsMasterProtein	Q8WVV4-1	Isoform 1 of Protein POF1B	34.4538	16	58	16	1	595	68.653	6.35	87000000	78000000	77000000			9200000	100000000	140000000	220000000				2.924	High	5	0.00454841	121.608	16
FALSE	IsMasterProtein	P36578	60S ribosomal protein L4	33.9578	12	68	12	1	427	47.667	11.06	43000000	19000000	29000000	7700000	20000000	11000000	110000000	58000000	430000000	44000000	31000000	45000000	1.929	High	5	0.00454841	119.616	12
FALSE	IsMasterProtein	Q8N1B4	Vacuolar protein sorting-associated protein 52 homolog	27.5242	15	55	15	1	723	82.17	5.99	73000000	37000000	23000000	3000000		3400000	28000000	30000000	65000000	8400000	6800000	7600000	1.31	High	5	0.00454841	118.74	15
FALSE	IsMasterProtein	P78371-1	T-complex protein 1 subunit beta	51.4019	20	75	20	1	535	57.452	6.46	29000000	23000000	27000000	21000000	5000000	13000000	23000000	15000000	190000000	21000000	22000000	61000000	3.354	High	5	0.00454841	118.119	20
FALSE	IsMasterProtein	P60866-2	Isoform 2 of 40S ribosomal protein S20	21.1268	3	43	3	1	142	15.995	9.32	990000000	570000000	540000000	87000000	36000000	96000000	870000000	660000000	1600000000	120000000	65000000	140000000	4.179	High	5	0.00454841	116.992	3
FALSE	IsMasterProtein	P07910-2	Isoform C1 of Heterogeneous nuclear ribonucleoproteins C1/C2	40.6143	13	72	13	1	293	32.318	5.08	58000000	49000000	48000000	13000000	55000000	12000000	26000000	38000000	110000000	28000000	19000000	170000000	5.062	High	5	0.00454841	116.04	13
FALSE	IsMasterProtein	O15269	serine palmitoyltransferase 1	28.1184	10	49	10	1	473	52.71	6.01	220000000	250000000	170000000	11000000		8300000	160000000	300000000	250000000	4500000	27000000	35000000	1.807	High	5	0.00454841	115.736	10
FALSE	IsMasterProtein	P33992	DNA replication licensing factor mcm5	35.1499	24	75	24	1	734	82.233	8.37	9700000	27000000	18000000	32000000	9800000	21000000	28000000	26000000	60000000	32000000	42000000	50000000	2.652	High	5	0.00454841	115.54	24
FALSE	IsMasterProtein	P27797	Calreticulin	47.0024	12	74	12	1	417	48.112	4.44		30000000	36000000	44000000	3400000	10000000	34000000	24000000	70000000	36000000	32000000	180000000	3.924	High	5	0.00454841	115.204	12
FALSE	IsMasterProtein	Q01813	ATP-dependent 6-phosphofructokinase, platelet type	30.9949	19	76	16	1	784	85.542	7.55	33000000	20000000		16000000	4700000	11000000	35000000	28000000	12000000	13000000	11000000	48000000	2.529	High	5	0.00454841	114.847	19
FALSE	IsMasterProtein	Q9BX63	Fanconi anemia group J protein	17.7742	18	56	18	1	1249	140.789	6.92	17000000	24000000	9800000				39000000	24000000	41000000				0.688	High	5	0.00454841	114.765	18
FALSE	IsMasterProtein	P31689-1	DnaJ homolog subfamily A member 1	40.3023	12	63	11	1	397	44.839	7.08	100000000	89000000	60000000	6300000			130000000	140000000	180000000	10000000	13000000	24000000	4.337	High	5	0.00454841	114.639	12
FALSE	IsMasterProtein	P30050-1	60S ribosomal protein L12	54.5455	6	44	6	1	165	17.808	9.42	230000000	140000000	120000000	37000000	23000000	33000000	190000000	160000000	270000000	58000000	40000000	87000000	4.337	High	5	0.00454841	114.599	6
FALSE	IsMasterProtein	P14923	Junction plakoglobin	47.5168	27	107	20	1	745	81.693	6.14	34000000	33000000	24000000	51000000	7600000	31000000	21000000	37000000	89000000	12000000	12000000	25000000	3.329	High	5	0.00454841	114.145	27
FALSE	IsMasterProtein	Q08211	Atp-dependent rna helicase a	17.0866	18	63	18	1	1270	140.869	6.84		22000000	21000000	5000000	6000000		33000000	72000000	78000000	6700000	4800000	16000000	0.701	High	5	0.00454841	113.73	18
FALSE	IsMasterProtein	Q9Y678	Coatomer subunit gamma-1	28.1465	16	59	16	1	874	97.655	5.47	110000000	37000000	21000000				48000000	33000000	88000000		2100000	6300000	1.123	High	5	0.00454841	113.511	16
FALSE	IsMasterProtein	Q9ULX6	A-kinase anchor protein 8-like	21.2074	11	49	11	1	646	71.604	5.07	170000000	120000000	93000000				230000000	220000000	290000000				2.162	High	5	0.00454841	113.5	11
FALSE	IsMasterProtein	P49368-1	T-complex protein 1 subunit gamma	40.1835	21	86	21	1	545	60.495	6.49	49000000	24000000	17000000	49000000	52000000	140000000	37000000	37000000	70000000	37000000	17000000	45000000	3.281	High	5	0.00454841	113.416	21
FALSE	IsMasterProtein	P36507	Dual specificity mitogen-activated protein kinase kinase 2	35.25	15	60	11	1	400	44.396	6.55	94000000	37000000	23000000				42000000	58000000	240000000		6100000	11000000	7.031	High	5	0.00454841	113.382	15
FALSE	IsMasterProtein	Q96L92	Sorting nexin-27	32.3475	13	55	13	1	541	61.226	6.49	130000000	67000000	44000000	5900000	1500000		100000000	87000000	190000000	11000000	7800000	13000000	1.829	High	5	0.00454841	113.321	13
FALSE	IsMasterProtein	Q99497	Protein deglycase DJ-1	68.254	9	75	9	1	189	19.878	6.79	64000000	79000000	66000000	130000000	55000000	150000000	89000000	91000000	90000000	97000000	96000000	150000000	9	High	5	0.00454841	112.308	9
FALSE	IsMasterProtein	Q92945	Far upstream element-binding protein 2	26.7229	13	58	12	1	711	73.07	7.3	25000000	11000000	23000000	9200000	2900000	7400000	26000000	46000000	58000000	15000000	12000000	29000000	1.04	High	5	0.00454841	111.055	13
FALSE	IsMasterProtein	P62937	peptidyl-prolyl cis-trans isomerase A	56.9697	8	76	8	1	165	18.001	7.81	61000000	100000000	180000000	83000000	25000000	56000000	130000000	250000000	390000000	110000000	58000000	260000000	4.179	High	5	0.00454841	110.846	8
FALSE	IsMasterProtein	Q15654-1	thyroid receptor-interacting protein 6	31.9328	10	48	10	1	476	50.255	7.37	68000000	52000000	25000000	5000000	880000		37000000	36000000	70000000	13000000	13000000	16000000	1.471	High	5	0.00454841	110.31	10
FALSE	IsMasterProtein	Q9P258	Protein RCC2	36.59	15	79	15	1	522	56.049	8.78	55000000	16000000	20000000	40000000	9600000	35000000	19000000	28000000	63000000	26000000	34000000	42000000	2.162	High	5	0.00454841	110.27	15
FALSE	IsMasterProtein	P38919	Eukaryotic initiation factor 4A-III	18.4915	9	54	6	1	411	46.841	6.73	14000000	15000000	7700000	4800000		3700000	24000000	17000000	35000000	4600000	6100000	18000000	1.512	High	5	0.00454841	110.159	9
FALSE	IsMasterProtein	Q99832	T-complex protein 1 subunit eta	42.1731	17	77	17	1	543	59.329	7.65	19000000	16000000		24000000	5000000	13000000	30000000	23000000	35000000	15000000	20000000	60000000	2.594	High	5	0.00454841	109.862	17
FALSE	IsMasterProtein	Q14498-1	RNA-binding protein 39	23.2075	9	50	9	1	530	59.343	10.1	110000000	89000000	49000000	6400000	3600000		110000000	86000000	200000000	6500000	4500000	9100000	1.471	High	5	0.00454841	109.842	9
FALSE	IsMasterProtein	Q9H993	protein-glutamate O-methyltransferase	25.8503	9	40	9	1	441	51.14	5.76	190000000	120000000	57000000				96000000	76000000	160000000				2.008	High	5	0.00454841	109.577	9
FALSE	IsMasterProtein	Q14974	Importin subunit beta-1	20.3196	14	56	14	1	876	97.108	4.78	36000000	24000000	16000000	11000000	1800000	5800000	28000000	26000000	59000000		4700000	29000000	1.565	High	5	0.00454841	108.983	14
FALSE	IsMasterProtein	P51570-2	Isoform 2 of Galactokinase	34.8341	10	44	10	1	422	45.329	6.68	120000000	97000000	93000000	1800000			120000000	120000000	290000000	3400000	2300000	5100000	2.481	High	5	0.00454841	108.627	10
FALSE	IsMasterProtein	Q6DN90-1	IQ motif and SEC7 domain-containing protein 1	22.4299	17	71	17	1	963	108.247	6.93	11000000	14000000	4600000	3000000	3500000	7700000	8900000	11000000	30000000	36000000	24000000	23000000	1.073	High	5	0.00454841	107.355	17
FALSE	IsMasterProtein	P10398-1	serine/threonine-protein kinase A-Raf	27.3927	14	60	10	1	606	67.542	9.01	69000000	53000000	24000000	1500000	1300000	1300000	41000000	39000000	120000000		7300000		1.572	High	5	0.00454841	106.694	14
FALSE	IsMasterProtein	P61221	ATP-binding cassette sub-family E member 1	25.3756	12	65	12	1	599	67.271	8.34	98000000	52000000	35000000	11000000	4900000	11000000	70000000	49000000	140000000	25000000	19000000	22000000	1.783	High	5	0.00454841	106.689	12
FALSE	IsMasterProtein	Q6DD88	Atlastin-3	41.0351	16	53	15	1	541	60.503	5.66	120000000	100000000	60000000				80000000	85000000	130000000				2.981	High	5	0.00454841	106.636	16
FALSE	IsMasterProtein	Q02878	60S ribosomal protein L6	37.8472	11	67	11	1	288	32.708	10.58	23000000	7700000	40000000	12000000	8900000	10000000	78000000	12000000	130000000	37000000	22000000	34000000	3.833	High	5	0.00454841	106.456	11
FALSE	IsMasterProtein	P83731	60S ribosomal protein L24	31.8471	6	48	6	1	157	17.768	11.25	600000000	340000000	240000000	24000000	11000000	12000000	580000000	430000000	1900000000	110000000	45000000	65000000	5.31	High	5	0.00454841	105.61	6
FALSE	IsMasterProtein	Q96FW1	Ubiquitin thioesterase otub1	40.2214	9	63	9	1	271	31.264	4.94	75000000	67000000	47000000	13000000	4200000	10000000	100000000	86000000	170000000	20000000	15000000	32000000	5.31	High	5	0.00454841	105.592	9
FALSE	IsMasterProtein	P53396-1	ATP-citrate synthase	18.347	17	79	17	1	1101	120.762	7.33	19000000	16000000	11000000	11000000	3900000	11000000	27000000	21000000	48000000	11000000	11000000	35000000	0.856	High	5	0.00454841	105.348	17
FALSE	IsMasterProtein	P29692-2	Isoform 2 of Elongation factor 1-delta	18.8563	9	38	1	1	647	71.364	6.42	49000000	43000000	73000000	58000000	11000000	33000000	69000000	66000000	230000000	33000000		150000000	0.805	High	5	0.00454841	104.439	9
FALSE	IsMasterProtein	P62873	Guanine nucleotide-binding protein G(I)/G(S)/G(T) subunit beta-1	23.5294	6	43	2	1	340	37.353	6		44000000	22000000	5200000			48000000	57000000	98000000				5.31	High	5	0.00454841	104.234	6
FALSE	IsMasterProtein	P55072	Transitional endoplasmic reticulum ATPase	32.2581	20	77	19	1	806	89.266	5.26		12000000	13000000	23000000	3200000	10000000	34000000	16000000	57000000	9500000	14000000	75000000	2.481	High	5	0.00454841	103.787	20
FALSE	IsMasterProtein	O95299	NADH dehydrogenase [ubiquinone] 1 alpha subcomplex subunit 10, mitochondrial	32.3944	9	44	9	1	355	40.725	8.48	120000000	79000000	44000000	4600000			120000000	89000000	160000000	5600000	4300000	5400000	1.873	High	5	0.00454841	103.506	9
FALSE	IsMasterProtein	P52594-4	Isoform 4 of Arf-GAP domain and FG repeat-containing protein 1	18.1507	7	34	7	1	584	60.729	8.56	71000000	63000000	41000000	2500000			110000000	66000000	130000000	12000000	7300000	6100000	1.818	High	5	0.00454841	102.705	7
FALSE	IsMasterProtein	P23771-2	Isoform 2 of Trans-acting T-cell-specific transcription factor GATA-3	26.1261	10	34	10	1	444	48.014	9.36	100000000	30000000	40000000				110000000	130000000	350000000				4.456	High	5	0.00454841	102.264	10
FALSE	IsMasterProtein	P78386	Keratin, type II cuticular Hb5	17.357	13	61	6	1	507	55.766	6.55			21000000	410000000	130000000	270000000	150000000		90000000	980000000	620000000	750000000	1.543	High	5	0.00454841	101.818	13
FALSE	IsMasterProtein	Q02543	60S ribosomal protein L18a	30.1136	5	61	5	1	176	20.749	10.71	130000000	70000000	110000000	52000000	25000000	27000000	220000000	210000000	710000000	200000000	100000000	140000000	2.162	High	5	0.00454841	101.697	5
FALSE	IsMasterProtein	O95347-1	structural maintenance of chromosomes protein 2	20.9691	20	56	20	1	1197	135.572	8.43	11000000	53000000	31000000	5200000			48000000	53000000	68000000	5600000	5900000	8400000	0.859	High	5	0.00454841	101.635	20
FALSE	IsMasterProtein	Q96CW1	AP-2 complex subunit mu	29.8851	11	59	11	1	435	49.623	9.54	91000000	44000000	36000000	7800000	2200000		60000000	50000000	140000000	18000000	13000000	16000000	2.29	High	5	0.00454841	101.54	11
FALSE	IsMasterProtein	P25398	40S ribosomal protein S12	53.7879	7	60	7	1	132	14.505	7.21	130000000	150000000	170000000	12000000		13000000	230000000	230000000	150000000	15000000	11000000	38000000	36.276	High	5	0.00454841	101.422	7
FALSE	IsMasterProtein	P62330	ADP-ribosylation factor 6	49.1429	6	37	6	1	175	20.069	8.95	140000000	74000000	45000000			2900000	80000000	61000000	110000000		2100000	5300000	6.743	High	5	0.00454841	101.303	6
FALSE	IsMasterProtein	P04844-1	Dolichyl-diphosphooligosaccharide--protein glycosyltransferase subunit 2	28.2092	11	44	11	1	631	69.241	5.69	34000000	31000000	25000000	8700000	830000	3800000	50000000	22000000	56000000	4900000	3500000	16000000	1.264	High	5	0.00454841	101.27	11
FALSE	IsMasterProtein	P46977	Dolichyl-diphosphooligosaccharide--protein glycosyltransferase subunit STT3A	19.1489	14	82	11	1	705	80.477	8.07	140000000	110000000	89000000	13000000	1800000		120000000	100000000	180000000	26000000	20000000	29000000	1.572	High	5	0.00454841	101.033	14
FALSE	IsMasterProtein	Q14204	Cytoplasmic dynein 1 heavy chain 1	6.60783	24	63	24	1	4646	532.072	6.4	38000000	50000000	20000000	9700000		8000000	44000000	41000000	20000000	9700000	8000000	13000000	0.212	High	5	0.00454841	100.331	24
FALSE	IsMasterProtein	Q9NZ01-1	Very-long-chain enoyl-CoA reductase	26.6234	9	67	9	1	308	36.011	9.45	130000000	79000000	70000000	8500000	2000000	6400000	88000000	72000000	84000000	17000000	9700000	22000000	3.642	High	5	0.00454841	99.5311	9
FALSE	IsMasterProtein	Q9UQE7	Structural maintenance of chromosomes protein 3	24.8973	24	54	24	1	1217	141.454	7.18	14000000	50000000	25000000				49000000	51000000	63000000	5700000	2900000	4600000	1.075	High	5	0.00454841	99.309	24
FALSE	IsMasterProtein	P55060-1	Exportin-2	28.5273	22	61	22	1	971	110.346	5.77			9100000	16000000	3600000	6600000			8700000	7700000	13000000	38000000	1.492	High	5	0.00454841	98.7623	22
FALSE	IsMasterProtein	P35080-1	Profilin-2	54.2857	6	44	1	1	140	15.036	6.99				62000000	51000000	240000000				41000000	38000000	32000000	12.335	High	5	0.00454841	98.6119	6
FALSE	IsMasterProtein	Q12906-7	Isoform 7 of Interleukin enhancer-binding factor 3	15.7016	13	63	13	1	898	95.748	8.81	44000000	28000000	28000000	5800000	4700000	5200000	57000000	45000000	64000000	11000000	7500000	29000000	1.462	High	5	0.00454841	98.3055	13
FALSE	IsMasterProtein	P48730-1	Casein kinase I isoform delta	29.3976	11	49	1	1	415	47.3	9.74		3400000					1000000	11000000					4.337	High	5	0.00454841	96.6232	11
FALSE	IsMasterProtein	Q15758-1	Neutral amino acid transporter B(0)	30.4991	10	48	10	1	541	56.562	5.48	130000000	100000000	77000000	4700000	1600000	3000000	86000000	85000000	180000000	6700000	6300000	12000000	2.162	High	5	0.00454841	96.5322	10
FALSE	IsMasterProtein	Q14157-5	Isoform 5 of Ubiquitin-associated protein 2-like	11.9565	8	46	8	1	1104	116.569	7.02	16000000	54000000	33000000	5200000			150000000	160000000	140000000	16000000	11000000	19000000	1.021	High	5	0.00454841	96.4185	8
FALSE	IsMasterProtein	P35080-2	Isoform IIb of Profilin-2	55	6	39	1	1	140	15.078	6.1				14000000	12000000								9	High	5	0.00454841	96.3505	6
FALSE	IsMasterProtein	Q9H4A4	aminopeptidase B	26	14	54	14	1	650	72.549	5.74	56000000	42000000	22000000	10000000	3000000	8000000	60000000	54000000	120000000	13000000	13000000	22000000	1.448	High	5	0.00454841	96.0933	14
FALSE	IsMasterProtein	P46109	Crk-like protein	47.5248	11	61	11	1	303	33.756	6.74	27000000	44000000	39000000	40000000	23000000	77000000	26000000	45000000		42000000	30000000	56000000	5.952	High	5	0.00454841	95.7331	11
FALSE	IsMasterProtein	O15027-1	Protein transport protein Sec16A	12.7123	18	46	18	1	2179	233.373	5.63	39000000	89000000	61000000				73000000	83000000	75000000		1400000		0.61	High	5	0.00454841	95.6383	18
FALSE	IsMasterProtein	Q08380	Galectin-3-binding protein	26.8376	13	64	13	1	585	65.289	5.27	21000000	17000000	5200000	33000000	6400000	16000000				67000000	39000000	60000000	2.275	High	5	0.00454841	95.0413	13
FALSE	IsMasterProtein	O00299	chloride intracellular channel protein 1	53.112	11	49	10	1	241	26.906	5.17	32000000	26000000	40000000	20000000	4200000	8100000	54000000	44000000	71000000	16000000	11000000	70000000	4.08	High	5	0.00454841	94.7739	11
FALSE	IsMasterProtein	Q8WWC4	Uncharacterized protein C2orf47, mitochondrial	23.7113	6	44	6	1	291	32.524	9.17	260000000	180000000	110000000	7100000	940000		210000000	170000000	180000000	13000000		12000000	1.228	High	5	0.00454841	94.4623	6
FALSE	IsMasterProtein	O94829	Importin-13	24.7144	17	46	17	1	963	108.126	5.3	72000000	54000000	25000000				25000000	44000000	78000000				1.622	High	5	0.00454841	94.2628	17
FALSE	IsMasterProtein	Q9H832	Ubiquitin-conjugating enzyme E2 Z	35.5932	10	45	10	1	354	38.186	5.62	120000000	92000000	84000000	1400000			120000000	130000000	240000000	13000000		14000000	4.412	High	5	0.00454841	94.237	10
FALSE	IsMasterProtein	Q16822-1	Phosphoenolpyruvate carboxykinase [GTP], mitochondrial	32.6562	16	45	16	1	640	70.685	7.62	50000000	31000000	22000000				53000000	46000000	62000000			4000000	1.512	High	5	0.00454841	93.814	16
FALSE	IsMasterProtein	P48730-2	isoform 2 of casein kinase i isoform delta	30.5623	11	48	1	1	409	46.803	9.64		3200000						5900000					4.78	High	5	0.00454841	93.4177	11
FALSE	IsMasterProtein	Q9UBM7	7-dehydrocholesterol reductase	16	7	43	7	1	475	54.454	8.7	290000000	180000000	110000000	8500000	1200000	7300000	190000000	130000000	180000000	23000000	7600000	25000000	2.162	High	5	0.00454841	93.3537	7
FALSE	IsMasterProtein	P12814-1	Alpha-actinin-1	40.1345	28	72	16	1	892	102.993	5.41				6700000	940000	31000000				3100000	3200000	61000000	1.988	High	5	0.00454841	93.2011	28
FALSE	IsMasterProtein	Q9H0U4	ras-related protein Rab-1B	46.7662	8	55	6	1	201	22.157	5.73	91000000	56000000	42000000	15000000	3900000	4800000	75000000	65000000	190000000	7000000	9600000	46000000	1.955	High	5	0.00454841	93.1024	8
FALSE	IsMasterProtein	Q00325-2	Isoform B of Phosphate carrier protein, mitochondrial	25.7618	8	42	8	1	361	39.933	9.36	210000000	130000000	100000000	16000000	4100000	9000000	120000000	130000000	290000000	21000000	14000000	23000000	2.34	High	5	0.00454841	92.4159	8
FALSE	IsMasterProtein	Q8IXI1	Mitochondrial Rho GTPase 2	28.3172	11	41	10	1	618	68.075	5.86	120000000	83000000	31000000			3500000	76000000	76000000	110000000			3100000	1.712	High	5	0.00454841	92.2984	11
FALSE	IsMasterProtein	P50914	60S ribosomal protein L14	20.9302	4	43	4	1	215	23.417	10.93	100000000	63000000	22000000	36000000	19000000	19000000	360000000	91000000	680000000	120000000	43000000	74000000	2.831	High	5	0.00454841	91.6201	4
FALSE	IsMasterProtein	P09211	Glutathione S-transferase P	63.8095	11	51	11	1	210	23.341	5.64				77000000	17000000	52000000				45000000	54000000	250000000	25.102	High	5	0.00454841	91.2393	11
FALSE	IsMasterProtein	Q9Y5V3-2	Isoform 2 of Melanoma-associated antigen D1	15.5875	11	42	10	1	834	91.901	5.82	71000000	53000000	34000000				79000000	64000000	89000000				0.983	High	5	0.00454841	90.9614	11
FALSE	IsMasterProtein	P51114-1	Fragile X mental retardation syndrome-related protein 1	38.0032	17	63	15	1	621	69.678	6.15	25000000	12000000	20000000	12000000	4200000	8600000	32000000	37000000	45000000	28000000	24000000	34000000	1.728	High	5	0.00454841	90.5354	17
FALSE	IsMasterProtein	Q9UMR2-1	ATP-dependent RNA helicase DDX19B	21.5031	9	37	8	1	479	53.893	6.3	100000000	45000000	44000000				42000000	43000000	170000000		880000	3900000	1.054	High	5	0.00454841	90.0782	9
FALSE	IsMasterProtein	P35637-1	RNA-binding protein FUS	22.0532	9	59	7	1	526	53.394	9.36	42000000	56000000	59000000	2200000		9900000	110000000	180000000	42000000	44000000	5500000	25000000	3.084	High	5	0.00454841	89.7523	9
FALSE	IsMasterProtein	P00492	Hypoxanthine-guanine phosphoribosyltransferase	72.9358	12	52	12	1	218	24.564	6.68	19000000	23000000	28000000	25000000	10000000	31000000	23000000	32000000	32000000	20000000	17000000	33000000	9	High	5	0.00454841	89.2971	12
FALSE	IsMasterProtein	P13674-1	prolyl 4-hydroxylase subunit alpha-1	22.2846	9	42	9	1	534	61.011	6.01	41000000	34000000	18000000	1700000			52000000	55000000	32000000	3500000	1600000	2600000	0.968	High	5	0.00454841	88.9217	9
FALSE	IsMasterProtein	P14373	Zinc finger protein RFP	36.0624	13	43	13	1	513	58.452	6.21	69000000	38000000	21000000	1900000			55000000	43000000	120000000	6400000	4200000	4000000	1.807	High	5	0.00454841	88.6291	13
FALSE	IsMasterProtein	P04080	Cystatin-B	45.9184	3	47	3	1	98	11.133	7.56	6400000		69000000	170000000	52000000	220000000	20000000	67000000		160000000	110000000	180000000	9	High	5	0.00454841	88.1259	3
FALSE	IsMasterProtein	P22234-2	Isoform 2 of Multifunctional protein ADE2	30.787	13	58	13	1	432	47.928	7.69	25000000	14000000	11000000	22000000	6600000	19000000	19000000	11000000	23000000	15000000	20000000	65000000	2.433	High	5	0.00454841	88.0419	13
FALSE	IsMasterProtein	Q86VP6-1	cullin-associated nedd8-dissociated protein 1	19.1057	20	59	20	1	1230	136.289	5.78	42000000	20000000	17000000	2400000	1700000		28000000	23000000	45000000	4900000	5600000	14000000	0.896	High	5	0.00454841	87.9349	20
FALSE	IsMasterProtein	Q99623	Prohibitin-2	46.1538	11	51	11	1	299	33.276	9.83	40000000	18000000	13000000	16000000	3600000	6600000	40000000	28000000	67000000	8700000	13000000	41000000	1.894	High	5	0.00454841	87.3729	11
FALSE	IsMasterProtein	P51991-1	Heterogeneous nuclear ribonucleoprotein A3	27.2487	10	53	8	1	378	39.571	9.01	7600000	5600000	4000000	3000000	15000000	5600000	11000000		20000000			18000000	2.162	High	5	0.00454841	87.3516	10
FALSE	IsMasterProtein	P27824-2	Isoform 2 of Calnexin	15.949	9	46	9	1	627	71.458	4.7	40000000	30000000	66000000	22000000		4400000	100000000	97000000	120000000	20000000	19000000	77000000	1.102	High	5	0.00454841	86.3605	9
FALSE	IsMasterProtein	P31947-1	14-3-3 protein sigma	41.9355	8	51	6	1	248	27.757	4.74				13000000	4700000	34000000			4500000	12000000		33000000	2.594	High	5	0.00454841	86.2162	8
FALSE	IsMasterProtein	P57678	Gem-associated protein 4	20.983	17	50	17	1	1058	119.96	6.04	110000000	59000000	28000000			1600000	50000000	28000000	95000000	1400000	1700000	3300000	0.951	High	5	0.00454841	86.2034	17
FALSE	IsMasterProtein	Q9NXW2-1	DnaJ homolog subfamily B member 12	35.4667	9	31	9	1	375	41.793	8.53	87000000	45000000	63000000				140000000	99000000	200000000			2600000	2.162	High	5	0.00454841	86.1279	9
FALSE	IsMasterProtein	Q96PK6-5	Isoform 5 of RNA-binding protein 14	33.6283	7	33	7	0	339	37.011	8.48	150000000	70000000	66000000	9200000			93000000	86000000	110000000	8300000	6900000	9600000	2.162	High	5	0.00454841	85.9963	7
FALSE	IsMasterProtein	P50990	T-complex protein 1 subunit theta	36.1314	16	55	16	1	548	59.583	5.6	31000000	15000000	12000000	20000000	2400000	9500000	33000000	63000000	70000000	9900000	12000000	59000000	1.748	High	5	0.00454841	85.7406	16
FALSE	IsMasterProtein	P06493	Cyclin-dependent kinase 1	46.1279	11	47	9	1	297	34.074	8.4	71000000	69000000	44000000	5700000		4000000	91000000	49000000	49000000	6800000	2700000	11000000	3.16	High	5	0.00454841	85.3136	11
FALSE	IsMasterProtein	P20339	Ras-related protein Rab-5A	46.9767	7	36	4	1	215	23.644	8.15	98000000	73000000	44000000				92000000	130000000	220000000				3.394	High	5	0.00454841	84.8561	7
FALSE	IsMasterProtein	P17931	Galectin-3	25.6	5	33	5	1	250	26.136	8.56	86000000	63000000	88000000	5300000			140000000	130000000	190000000			15000000	5.579	High	5	0.00454841	84.8498	5
FALSE	IsMasterProtein	P43246-1	DNA mismatch repair protein MSH2	21.4133	18	63	18	1	934	104.677	5.77	47000000	28000000	15000000	10000000	2100000	4600000	33000000	18000000	52000000	6400000	11000000	24000000	1.283	High	5	0.00454841	84.672	18
FALSE	IsMasterProtein	Q9Y4P1-2	Isoform 2 of Cysteine protease ATG4B	30.1282	10	35	10	1	468	52.495	8.59	65000000	54000000	38000000				54000000	68000000	80000000				2.162	High	5	0.00454841	84.3688	10
FALSE	IsMasterProtein	P30048	Thioredoxin-dependent peroxide reductase, mitochondrial	30.4688	5	43	5	1	256	27.675	7.78	35000000	25000000	20000000	30000000	9000000	18000000	51000000	50000000	60000000	39000000	28000000	60000000	1.683	High	5	0.00454841	84.1175	5
FALSE	IsMasterProtein	Q9P2R7	Succinyl-CoA ligase [ADP-forming] subunit beta, mitochondrial	25.9179	10	44	10	1	463	50.285	7.42	100000000	84000000	36000000	4700000			96000000	80000000	130000000	8200000	7000000	11000000	1.212	High	5	0.00454841	84.0269	10
FALSE	IsMasterProtein	P21333	Filamin-A	11.3336	22	59	22	1	2647	280.564	6.06	7900000	11000000	2000000	3600000	1400000	3500000	7500000	15000000	26000000	6900000	7900000	16000000	0.375	High	5	0.00454841	83.9769	22
FALSE	IsMasterProtein	Q9UJY1	Heat shock protein beta-8	41.8367	7	40	7	1	196	21.591	5.12	250000000	360000000	530000000				300000000	580000000	450000000				5.579	High	5	0.00454841	83.6601	7
FALSE	IsMasterProtein	Q9GZR7	ATP-dependent RNA helicase DDX24	21.6531	12	34	12	1	859	96.271	9.06	34000000	9400000	4000000				41000000	40000000	33000000	3300000			0.859	High	5	0.00454841	83.6275	12
FALSE	IsMasterProtein	P05161	Ubiquitin-like protein ISG15	31.5152	5	42	5	1	165	17.876	7.44	7700000	11000000	12000000	53000000	13000000	11000000			37000000	100000000	88000000	150000000	5.31	High	5	0.00454841	83.3344	5
FALSE	IsMasterProtein	P52907	F-actin-capping protein subunit alpha-1	46.5035	8	37	7	1	286	32.902	5.69	79000000	65000000	62000000	25000000	6300000	23000000	81000000	94000000	130000000	23000000	17000000	36000000	2.652	High	5	0.00454841	83.3269	8
FALSE	IsMasterProtein	P35998	26S protease regulatory subunit 7	38.7991	16	56	16	1	433	48.603	5.95	45000000	22000000	22000000	9000000	1700000	6700000	44000000	32000000	78000000	9200000	9800000	23000000	2.282	High	5	0.00454841	83.1689	16
FALSE	IsMasterProtein	Q562R1	Beta-actin-like protein 2	15.9574	5	61	0	0	376	41.976	5.59													1.154	High	5	0.00454841	81.9274	5
FALSE	IsMasterProtein	P45880-1	Isoform 1 of Voltage-dependent anion-selective channel protein 2	36.5696	8	34	8	1	309	33.351	7.59	74000000	59000000	38000000	4000000		4900000	150000000	110000000	220000000			5800000	1.637	High	5	0.00454841	81.906	8
FALSE	IsMasterProtein	P30508	HLA class I histocompatibility antigen, Cw-12 alpha chain	27.5956	7	36	5	0	366	40.86	6.3	23000000		22000000	20000000	5700000	12000000	24000000	25000000	14000000	30000000	25000000	55000000	1.154	High	5	0.00454841	81.9022	7
FALSE	IsMasterProtein	O15371	Eukaryotic translation initiation factor 3 subunit D	32.2993	12	49	12	1	548	63.932	6.05	66000000	46000000	33000000	3300000	4400000	9800000	85000000	17000000	66000000	28000000	10000000	29000000	2.594	High	5	0.00454841	81.8524	12
FALSE	IsMasterProtein	Q92974	Rho guanine nucleotide exchange factor 2	17.14	14	43	14	1	986	111.473	7.27	54000000	32000000	18000000				24000000	33000000	55000000	11000000	4600000	3500000	0.701	High	5	0.00454841	81.426	14
FALSE	IsMasterProtein	P07737	profilin-1	62.1429	7	43	7	1	140	15.045	8.27	13000000	36000000	35000000	63000000	12000000	41000000	95000000	75000000	120000000	20000000	15000000	170000000	6.743	High	5	0.00454841	81.0893	7
FALSE	IsMasterProtein	P17029	Zinc finger protein with KRAB and SCAN domains 1	18.8277	8	31	8	1	563	63.59	7.05	75000000	45000000	29000000				66000000	73000000	120000000				1.154	High	5	0.00454841	80.8233	8
FALSE	IsMasterProtein	P02545	Prelamin-A/C	31.3253	20	55	19	1	664	74.095	7.02	41000000	22000000	19000000	1900000	5800000	13000000	20000000	18000000	51000000	3500000	2500000	25000000	1.929	High	5	0.00454841	80.8186	20
FALSE	IsMasterProtein	Q9Y5Y2	Cytosolic Fe-S cluster assembly factor NUBP2	36.9004	5	28	5	1	271	28.807	5.83	120000000	69000000	65000000				90000000	71000000	110000000	1400000	1100000	2700000	1.894	High	5	0.00454841	80.6732	5
FALSE	IsMasterProtein	O75746	Calcium-binding mitochondrial carrier protein Aralar1	16.6667	11	46	6	1	678	74.715	8.38	58000000	76000000	25000000				42000000	61000000	77000000			3900000	0.828	High	5	0.00454841	80.4541	11
FALSE	IsMasterProtein	P62750	60S ribosomal protein L23a	32.6923	6	43	6	1	156	17.684	10.45	35000000	65000000	43000000	14000000	12000000	12000000	210000000	86000000	350000000	20000000	13000000	79000000	9	High	5	0.00454841	80.0848	6
FALSE	IsMasterProtein	Q14807	Kinesin-like protein KIF22	19.8496	11	36	10	1	665	73.217	9.45	37000000	26000000	13000000				34000000	27000000	58000000				1.075	High	5	0.00454841	79.8804	11
FALSE	IsMasterProtein	P62847-4	Isoform 4 of 40S ribosomal protein S24	13.4948	4	41	4	1	289	32.41	10.15	360000000	200000000	68000000	7300000	8500000	5100000	310000000	95000000	530000000	46000000	18000000	42000000	1.683	High	5	0.00454841	79.5393	4
FALSE	IsMasterProtein	P62081	40S ribosomal protein S7	30.4124	5	29	5	1	194	22.113	10.1	200000000	100000000	69000000	13000000	13000000	3800000	200000000	120000000	420000000	31000000	13000000	48000000	1.848	High	5	0.00454841	79.3608	5
FALSE	IsMasterProtein	O43175	D-3-phosphoglycerate dehydrogenase	30.0188	12	45	12	1	533	56.614	6.71	140000000			30000000	6000000	25000000			13000000	48000000	33000000	76000000	1.894	High	5	0.00454841	78.9794	12
FALSE	IsMasterProtein	Q9NXE4-4	Isoform 4 of Sphingomyelin phosphodiesterase 4	22.795	14	36	14	1	873	98.086	8.31	46000000	32000000	16000000				19000000	26000000	78000000				0.943	High	5	0.00454841	78.8576	14
FALSE	IsMasterProtein	P07814	Bifunctional glutamate/proline--tRNA ligase	19.3783	25	83	25	1	1512	170.483	7.33	15000000	19000000	9600000	8900000	120000000	2300000	17000000	15000000		12000000	14000000	32000000	0.951	High	5	0.00454841	78.7919	25
FALSE	IsMasterProtein	P51148-2	Isoform 2 of Ras-related protein Rab-5C	23.2932	5	36	2	1	249	27.019	8.66	45000000	56000000	38000000	12000000		3500000	49000000	57000000	110000000	5200000	6500000	30000000	1.738	High	5	0.00454841	78.5955	5
FALSE	IsMasterProtein	P26599-3	Isoform 3 of Polypyrimidine tract-binding protein 1	25.8528	11	52	9	1	557	59.596	9.16		17000000	19000000	11000000	3700000	5000000	33000000	36000000	70000000	14000000	16000000	33000000	3.365	High	5	0.00454841	78.2459	11
FALSE	IsMasterProtein	P35237	serpin B6	40.1596	12	48	11	1	376	42.594	5.27				30000000	6200000	27000000	29000000		30000000	23000000	29000000	43000000	2.831	High	5	0.00454841	78.2185	12
FALSE	IsMasterProtein	P31749	RAC-alpha serine/threonine-protein kinase	29.5833	13	40	10	1	480	55.651	6.07	90000000	59000000	28000000				48000000	55000000	77000000				1.683	High	5	0.00454841	78.175	13
FALSE	IsMasterProtein	Q15645	Pachytene checkpoint protein 2 homolog	28.7037	10	40	10	1	432	48.52	6.09	95000000	59000000	36000000	6600000	1800000	6600000	65000000	46000000	47000000	15000000		11000000	2.311	High	5	0.00454841	77.7283	10
FALSE	IsMasterProtein	Q15046-2	Isoform Mitochondrial of Lysine--tRNA ligase	25.76	13	46	13	1	625	71.451	6.81	51000000	43000000	45000000	7100000		1400000	54000000	37000000	86000000	3400000	3900000	15000000	1.543	High	5	0.00454841	77.6102	13
FALSE	IsMasterProtein	Q15477	Helicase SKI2W	20.0642	19	37	19	1	1246	137.668	6.06	7500000	26000000	10000000				32000000	21000000	50000000	2400000			0.949	High	5	0.00454841	77.5993	19
FALSE	IsMasterProtein	P22314	Ubiquitin-like modifier-activating enzyme 1	26.465	20	73	20	1	1058	117.774	5.76	8500000	8900000	19000000	14000000	2800000	8700000	12000000	12000000	29000000	7400000	13000000	42000000	1.417	High	5	0.00454841	77.4351	20
FALSE	IsMasterProtein	Q9Y285	Phenylalanine--tRNA ligase alpha subunit	26.9685	12	53	12	1	508	57.528	7.8	59000000	59000000	40000000	1800000	1800000	5900000	68000000	76000000	110000000	1700000	12000000	17000000	2.562	High	5	0.00454841	77.388	12
FALSE	IsMasterProtein	Q99714-1	3-hydroxyacyl-CoA dehydrogenase type-2	74.7126	13	49	13	1	261	26.906	7.78	29000000	26000000	29000000	15000000	5300000	11000000	33000000	29000000	49000000	7300000	7900000	14000000	7.66	High	5	0.00454841	77.2786	13
FALSE	IsMasterProtein	Q96CN7	Isochorismatase domain-containing protein 1	26.1745	6	34	6	1	298	32.216	7.39	4300000000	45000000	51000000				83000000	3800000000	140000000		270000000	5400000	3.217	High	5	0.00454841	77.1366	6
FALSE	IsMasterProtein	P30041	Peroxiredoxin-6	47.7679	10	54	10	1	224	25.019	6.38	91000000	19000000	49000000	38000000	4500000	26000000	75000000	61000000	130000000	16000000	20000000	57000000	3.87	High	5	0.00454841	77.1255	10
FALSE	IsMasterProtein	P60981-1	Destrin	49.0909	8	47	8	1	165	18.493	7.85			24000000	52000000	27000000	61000000	27000000	37000000		47000000	54000000	77000000	4.878	High	5	0.00454841	77.0301	8
FALSE	IsMasterProtein	Q9H6W3	Bifunctional lysine-specific demethylase and histidyl-hydroxylase NO66	31.0452	13	44	13	1	641	71.041	6.46	33000000	15000000	8400000	1400000			51000000	46000000	130000000	18000000	8300000	17000000	2.282	High	5	0.00454841	76.8287	13
FALSE	IsMasterProtein	Q16831	uridine phosphorylase 1	47.4194	14	55	14	1	310	33.912	7.88				25000000	8700000	24000000				16000000	20000000	24000000	4.012	High	5	0.00454841	76.8193	14
FALSE	IsMasterProtein	P49755	Transmembrane emp24 domain-containing protein 10	31.5068	5	32	5	1	219	24.96	7.44	120000000	47000000	48000000				120000000	33000000	94000000		11000000	20000000	3.125	High	5	0.00454841	76.7124	5
FALSE	IsMasterProtein	P51571	translocon-associated protein subunit delta	30.6358	4	33	4	1	173	18.987	6.15	230000000	130000000	82000000	8100000	3000000		120000000	93000000	200000000	11000000		15000000	2.981	High	5	0.00454841	76.5998	4
FALSE	IsMasterProtein	Q14444-1	Caprin-1	16.7842	8	47	8	1	709	78.318	5.25	33000000	42000000	32000000	4500000	1700000	10000000	130000000	120000000	78000000	20000000	14000000	25000000	1.219	High	5	0.00454841	76.5296	8
FALSE	IsMasterProtein	Q99959-2	Isoform 1 of Plakophilin-2	21.9833	14	61	13	1	837	92.699	9.29	77000000	42000000	79000000	19000000	5700000	15000000	140000000	82000000	35000000	50000000	29000000	35000000	0.707	High	5	0.00454841	76.3829	14
FALSE	IsMasterProtein	Q96CS3	FAS-associated factor 2	23.3708	6	26	6	1	445	52.591	5.62	72000000	31000000	39000000				68000000	25000000	130000000				0.978	High	5	0.00454841	76.3071	6
FALSE	IsMasterProtein	Q5JWF2-1	Guanine nucleotide-binding protein G(S) subunit alpha isoforms XLas	11.6683	9	37	8	1	1037	110.956	5.03	110000000	77000000	25000000				82000000	78000000	120000000				0.863	High	5	0.00454841	75.985	9
FALSE	IsMasterProtein	P43686	26S protease regulatory subunit 6B	28.9474	10	41	10	1	418	47.337	5.21	50000000	11000000	25000000	3900000			28000000	36000000	59000000	1100000	5800000	19000000	1.754	High	5	0.00454841	75.9796	10
FALSE	IsMasterProtein	Q13445	Transmembrane emp24 domain-containing protein 1	21.1454	5	30	5	1	227	25.19	4.48	93000000	60000000	61000000				41000000	79000000	110000000				4.995	High	5	0.00454841	75.7896	5
FALSE	IsMasterProtein	P46778	60S ribosomal protein L21	31.875	5	40	5	1	160	18.553	10.49	230000000	130000000	96000000	22000000	4800000	9100000	280000000	180000000	610000000	10000000	43000000	92000000	9	High	5	0.00454841	75.6355	5
FALSE	IsMasterProtein	P17655-1	Calpain-2 catalytic subunit	42	20	63	20	1	700	79.945	4.98	7000000	6600000	3200000	16000000	6100000	25000000				36000000	33000000	48000000	2.793	High	5	0.00454841	75.6274	20
FALSE	IsMasterProtein	Q8WUM4	Programmed cell death 6-interacting protein	26.9585	20	61	20	1	868	95.963	6.52	37000000	20000000	12000000	7200000	2400000	5800000	36000000	380000000	60000000	6500000	5800000	12000000	1.31	High	5	0.00454841	75.4421	20
FALSE	IsMasterProtein	Q9BRT8	COBW domain-containing protein 1	22.2785	6	22	6	1	395	44.041	4.86	67000000	39000000	26000000				54000000	43000000	95000000				0.874	High	5	0.00454841	75.4316	6
FALSE	IsMasterProtein	P49748-3	Isoform 3 of Very long-chain specific acyl-CoA dehydrogenase, mitochondrial	31.7109	16	44	16	1	678	72.881	8.75				19000000	3800000	14000000			11000000	14000000	20000000	42000000	1.268	High	5	0.00454841	74.8969	16
FALSE	IsMasterProtein	Q8NC51-1	Plasminogen activator inhibitor 1 RNA-binding protein	21.3235	8	54	8	1	408	44.938	8.65	40000000	39000000	45000000	4100000	4100000	10000000	37000000	43000000	46000000	8100000	2900000	14000000	2.481	High	5	0.00454841	74.7933	8
FALSE	IsMasterProtein	P42704	Leucine-rich PPR motif-containing protein, mitochondrial	20.8752	27	74	27	1	1394	157.805	6.13		8600000	4200000	8300000	3000000	3400000	13000000	8800000	15000000	7900000	9100000	31000000	0.882	High	5	0.00454841	74.6777	27
FALSE	IsMasterProtein	P22695	Cytochrome b-c1 complex subunit 2, mitochondrial	23.1788	7	30	7	1	453	48.413	8.63	39000000	40000000	38000000	4500000		1700000	50000000	38000000	110000000	5400000	5300000		1.291	High	5	0.00454841	74.6425	7
FALSE	IsMasterProtein	P48444	Coatomer subunit delta	22.7006	11	44	11	1	511	57.174	6.21	210000000	73000000	39000000	5900000	2700000	8100000	98000000	100000000	160000000	10000000	6300000	15000000	1.712	High	5	0.00454841	74.0281	11
FALSE	IsMasterProtein	P52294	Importin subunit alpha-5	18.5874	8	46	3	1	538	60.184	5.01	67000000	77000000	28000000				100000000	84000000	60000000				1.346	High	5	0.00454841	73.9234	8
FALSE	IsMasterProtein	P16188	HLA class I histocompatibility antigen, A-30 alpha chain	31.2329	7	35	5	0	365	40.879	6.1	23000000		22000000	19000000	5700000	17000000	24000000	25000000	14000000	28000000	24000000	49000000	1.081	High	5	0.00454841	73.8744	7
FALSE	IsMasterProtein	P49674	Casein kinase I isoform epsilon	23.5577	9	39	2	1	416	47.285	9.66									29000000				2.899	High	5	0.00454841	73.7966	9
FALSE	IsMasterProtein	P05198	Eukaryotic translation initiation factor 2 subunit 1	35.873	10	40	10	1	315	36.089	5.08	39000000	48000000	35000000	4700000	1800000	7000000	38000000	48000000	110000000			12000000	2.511	High	5	0.00454841	73.58	10
FALSE	IsMasterProtein	P04439	HLA class I histocompatibility antigen, A-3 alpha chain	42.7397	10	41	8	1	365	40.815	6				25000000	4500000	13000000			14000000	28000000	24000000	49000000	2.162	High	5	0.00454841	73.0198	10
FALSE	IsMasterProtein	Q9UMS4	Pre-mRNA-processing factor 19	22.0238	7	38	7	1	504	55.146	6.61	25000000	24000000	21000000	4800000	6900000	16000000	33000000	28000000	60000000	5200000	10000000	33000000	1.228	High	5	0.00454841	72.9402	7
FALSE	IsMasterProtein	Q9UHW5-2	Isoform 2 of GPN-loop GTPase 3	23.1293	5	31	5	1	294	33.924	4.6	49000000	30000000	23000000				30000000	28000000	55000000				4.623	High	5	0.00454841	72.8621	5
FALSE	IsMasterProtein	Q13151	Heterogeneous nuclear ribonucleoprotein A0	14.4262	4	38	2	1	305	30.822	9.29	100000000	130000000	89000000	33000000	36000000	30000000	130000000	98000000	140000000	29000000	16000000	53000000	0.848	High	5	0.00454841	72.3251	4
FALSE	IsMasterProtein	O43707	Alpha-actinin-4	31.9429	24	56	12	1	911	104.788	5.44				2000000		3100000	3600000		12000000			16000000	1.494	High	5	0.00454841	72.1552	24
FALSE	IsMasterProtein	P40616	ADP-ribosylation factor-like protein 1	32.5967	4	32	4	1	181	20.404	5.72	280000000	140000000	150000000	13000000		8300000	110000000	120000000	220000000	24000000	15000000	23000000	2.162	High	5	0.00454841	72.1165	4
FALSE	IsMasterProtein	Q9Y4L1	Hypoxia up-regulated protein 1	13.013	9	35	9	1	999	111.266	5.22		13000000	9000000	3100000			25000000	14000000	31000000	2700000	3100000	13000000	0.468	High	5	0.00454841	72.0577	9
FALSE	IsMasterProtein	P18440	Arylamine N-acetyltransferase 1	36.8966	8	29	8	1	290	33.877	6.54	84000000	38000000	26000000				69000000	43000000	120000000				2.162	High	5	0.00454841	71.8664	8
FALSE	IsMasterProtein	O14545	TRAF-type zinc finger domain-containing protein 1	14.2612	6	30	6	1	582	64.8	5.29	35000000	65000000	51000000				83000000	84000000	120000000	2400000			0.743	High	5	0.00454841	71.427	6
FALSE	IsMasterProtein	P61619	Protein transport protein Sec61 subunit alpha isoform 1	20.5882	7	40	7	1	476	52.231	8.06	110000000	130000000	73000000	27000000	7800000	13000000	120000000	85000000		45000000	26000000	55000000	1.239	High	5	0.00454841	71.3556	7
FALSE	IsMasterProtein	P09972	Fructose-bisphosphate aldolase C	28.8462	8	29	6	1	364	39.431	6.87		29000000	44000000	14000000		6700000	45000000	33000000	77000000		8900000	25000000	1.462	High	5	0.00454841	71.1113	8
FALSE	IsMasterProtein	Q99729-2	Isoform 2 of Heterogeneous nuclear ribonucleoprotein A/B	27.4096	8	45	7	1	332	35.945	6.95	46000000	47000000	74000000	4600000			94000000	160000000	88000000	3200000		9300000	3.924	High	5	0.00454841	70.5175	8
FALSE	IsMasterProtein	P40926	Malate dehydrogenase, mitochondrial	41.4201	10	40	10	1	338	35.481	8.68	3800000	13000000	30000000	17000000		7400000	36000000	25000000	61000000	11000000	8600000	50000000	1.754	High	5	0.00454841	70.5172	10
FALSE	IsMasterProtein	Q07666	KH domain-containing, RNA-binding, signal transduction-associated protein 1	13.3183	5	42	5	1	443	48.197	8.66	42000000	49000000	46000000	9500000	7500000	16000000	73000000	94000000	93000000	24000000	25000000	28000000	1.371	High	5	0.00454841	70.2861	5
FALSE	IsMasterProtein	P55209	Nucleosome assembly protein 1-like 1	17.3913	6	43	5	1	391	45.346	4.46	49000000	42000000	45000000	5100000			76000000	78000000	140000000	10000000	7200000	32000000	2.981	High	5	0.00454841	70.212	6
FALSE	IsMasterProtein	Q92499	ATP-dependent RNA helicase DDX1	31.3514	18	60	18	1	740	82.38	7.23	29000000	20000000		4000000	4300000	6100000	30000000	16000000	20000000	10000000	13000000	25000000	1.415	High	5	0.00454841	70.0751	18
FALSE	IsMasterProtein	P31948-2	Isoform 2 of Stress-induced-phosphoprotein 1	28.9831	16	53	16	1	590	68.037	7.74		5100000	19000000	12000000	2100000	5700000	20000000	23000000	32000000	13000000	8800000	62000000	1.3	High	5	0.00454841	69.9349	16
FALSE	IsMasterProtein	Q9Y6N5	Sulfide:quinone oxidoreductase, mitochondrial	25.5556	10	44	10	1	450	49.929	9.11	26000000	19000000	10000000	2900000	1300000	3200000	15000000	17000000	41000000	10000000	120000000	14000000	0.968	High	5	0.00454841	69.7478	10
FALSE	IsMasterProtein	P10599-1	thioredoxin	46.6667	4	36	4	1	105	11.73	4.92		130000000	170000000	140000000	78000000	270000000	110000000	140000000	140000000	180000000	91000000	130000000	4.179	High	5	0.00454841	69.3644	4
FALSE	IsMasterProtein	P06753-2	Isoform 2 of Tropomyosin alpha-3 chain	28.2258	8	35	7	1	248	29.015	4.78	16000000		17000000	16000000	5100000	12000000	13000000	23000000	45000000	19000000	7200000	41000000	1.683	High	5	0.00454841	69.2047	8
FALSE	IsMasterProtein	Q9BUJ2-1	Heterogeneous nuclear ribonucleoprotein U-like protein 1	24.4159	14	45	14	1	856	95.679	6.92	16000000	18000000	6600000	4300000			37000000	27000000	53000000	7100000	7200000	14000000	0.986	High	5	0.00454841	68.7027	14
FALSE	IsMasterProtein	Q02978	Mitochondrial 2-oxoglutarate/malate carrier protein	37.8981	10	36	10	1	314	34.04	9.91	110000000	43000000	63000000				74000000	65000000	93000000				2.34	High	5	0.00454841	68.6034	10
FALSE	IsMasterProtein	Q29963	HLA class I histocompatibility antigen, Cw-6 alpha chain	27.5956	7	30	5	0	366	40.943	6	23000000		22000000	18000000	6300000	12000000	24000000	25000000		23000000	22000000	39000000	1.239	High	5	0.00454841	68.2559	7
FALSE	IsMasterProtein	P42167	Lamina-associated polypeptide 2, isoforms beta/gamma	35.4626	11	31	8	1	454	50.639	9.38	50000000	43000000	53000000				41000000	38000000	74000000				1.649	High	5	0.00454841	67.9551	11
FALSE	IsMasterProtein	P31942	Heterogeneous nuclear ribonucleoprotein H3	23.9884	7	41	5	1	346	36.903	6.87	34000000	22000000	19000000		7200000		47000000	36000000	81000000			12000000	1.994	High	5	0.00454841	67.5066	7
FALSE	IsMasterProtein	P31350-2	Isoform 2 of Ribonucleoside-diphosphate reductase subunit M2	29.6214	11	45	7	1	449	51.06	6.57	49000000	13000000	24000000	6900000	2300000	6700000	14000000		63000000	7800000	8400000	17000000	1.438	High	5	0.00454841	66.9712	11
FALSE	IsMasterProtein	Q8IV36	protein HID1	16.8782	10	30	10	1	788	88.689	6.06	77000000	24000000	24000000				22000000	45000000	59000000				0.995	High	5	0.00454841	66.7915	10
FALSE	IsMasterProtein	P62244	40S ribosomal protein S15a	35.3846	5	43	5	1	130	14.83	10.13	210000000	130000000	97000000	17000000	7900000	13000000	200000000	160000000	360000000	22000000	11000000	35000000	2.511	High	5	0.00454841	66.595	5
FALSE	IsMasterProtein	P00966	Argininosuccinate synthase	27.1845	10	40	10	1	412	46.501	8.02	61000000	52000000	28000000	8600000	2700000		30000000	35000000	59000000	7900000	6100000	22000000	1.424	High	5	0.00454841	66.4365	10
FALSE	IsMasterProtein	P47895	Aldehyde dehydrogenase family 1 member A3	41.6016	17	54	15	1	512	56.073	7.25				19000000	3200000	11000000				15000000	15000000	47000000	2.687	High	5	0.00454841	66.3936	17
FALSE	IsMasterProtein	P29354-1	Growth factor receptor-bound protein 2	43.318	7	33	7	1	217	25.19	6.32	23000000	33000000	36000000			10000000	83000000	83000000	88000000	9100000		13000000	1.783	High	5	0.00454841	66.3059	7
FALSE	IsMasterProtein	Q14683	structural maintenance of chromosomes protein 1a	17.6805	18	41	18	1	1233	143.144	7.64		87000000	34000000				57000000	45000000	49000000	13000000	3200000		0.644	High	5	0.00454841	66.0277	18
FALSE	IsMasterProtein	Q9BZL6	Serine/threonine-protein kinase D2	11.3895	8	27	8	1	878	96.689	6.84	50000000	33000000	21000000				37000000	32000000	66000000	1500000		2600000	0.751	High	5	0.00454841	65.7308	8
FALSE	IsMasterProtein	P55884-2	Isoform 2 of Eukaryotic translation initiation factor 3 subunit B	13.9748	11	38	11	1	873	98.967	5.08	34000000	22000000	15000000	11000000	3200000	6100000	27000000	25000000	24000000	10000000	12000000	31000000	0.734	High	5	0.00454841	64.9786	11
FALSE	IsMasterProtein	P11498	pyruvate carboxylase, mitochondrial	17.9117	14	36	14	1	1178	129.551	6.84	39000000	20000000	18000000				43000000	33000000	78000000				0.605	High	5	0.00454841	64.8431	14
FALSE	IsMasterProtein	P06744	glucose-6-phosphate isomerase	27.7778	11	44	11	1	558	63.107	8.32			26000000	26000000	2300000	8700000	23000000	25000000	88000000		19000000	120000000	1.448	High	5	0.00454841	64.7671	11
FALSE	IsMasterProtein	O43684	Mitotic checkpoint protein BUB3	20.7317	6	43	6	1	328	37.131	6.84	22000000	13000000	15000000	13000000	2900000	160000000	20000000	21000000	41000000	14000000	14000000	82000000	1.154	High	5	0.00454841	64.5763	6
FALSE	IsMasterProtein	P53621-2	Isoform 2 of Coatomer subunit alpha	13.1387	15	38	15	1	1233	139.235	7.59		13000000	9300000	4100000	2500000	3700000	21000000	16000000	46000000	7500000	6400000	18000000	0.504	High	5	0.00454841	64.4095	15
FALSE	IsMasterProtein	O14744	Protein arginine N-methyltransferase 5	19.9372	10	34	10	1	637	72.638	6.29	29000000	22000000	11000000	4900000	1800000		26000000	17000000	51000000	8400000	5400000	12000000	0.833	High	5	0.00454841	63.9919	10
FALSE	IsMasterProtein	Q14258	E3 ubiquitin/ISG15 ligase TRIM25	22.2222	11	39	11	1	630	70.928	8.09	18000000	12000000	12000000	11000000	4400000	4500000	19000000	20000000	32000000	12000000	16000000	26000000	0.884	High	5	0.00454841	63.9795	11
FALSE	IsMasterProtein	P13861	cAMP-dependent protein kinase type II-alpha regulatory subunit	35.1485	11	36	11	1	404	45.49	5.07	69000000	36000000	25000000	3200000			44000000	47000000	98000000				1.894	High	5	0.00454841	63.6263	11
FALSE	IsMasterProtein	P53992	Protein transport protein sec24c	14.8995	12	65	12	1	1094	118.249	7.06	35000000	26000000	17000000	9800000	3300000	8300000	52000000	48000000	110000000	9600000	13000000	9100000	0.957	High	5	0.00454841	63.1266	12
FALSE	IsMasterProtein	O94905-1	Erlin-2	18.8791	5	25	3	1	339	37.815	5.62	72000000	40000000					58000000	52000000	130000000	1400000			0.778	High	5	0.00454841	62.7651	5
FALSE	IsMasterProtein	Q14134-1	Tripartite motif-containing protein 29	21.4286	13	47	13	1	588	65.793	7.15				18000000	4500000	11000000				56000000	33000000	39000000	1.239	High	5	0.00454841	62.6881	13
FALSE	IsMasterProtein	P30740	Leukocyte elastase inhibitor	40.3694	12	34	12	1	379	42.715	6.28				100000000	20000000	20000000	12000000			18000000	160000000	25000000	2.675	High	5	0.00454841	62.6064	12
FALSE	IsMasterProtein	P22061-2	Isoform 2 of Protein-L-isoaspartate(D-aspartate) O-methyltransferase	60.0877	10	43	10	1	228	24.664	6.52	10000000	12000000	5400000	30000000	17000000	34000000	36000000	57000000	63000000	14000000	18000000	25000000	9	High	5	0.00454841	62.2702	10
FALSE	IsMasterProtein	Q86TP1-1	Protein prune homolog	36.8653	12	43	12	1	453	50.168	5.5	87000000	62000000	32000000				61000000	25000000	150000000		2700000	4700000	2.831	High	5	0.00454841	61.9332	12
FALSE	IsMasterProtein	Q9UQ80	proliferation-associated protein 2G4	25.3807	9	39	9	1	394	43.759	6.55		4800000	24000000	15000000		6900000	28000000	33000000	39000000	10000000	9100000	55000000	1.512	High	5	0.00454841	61.8707	9
FALSE	IsMasterProtein	Q92621	Nuclear pore complex protein Nup205	7.10736	13	36	13	1	2012	227.776	6.19	61000000	36000000	23000000				16000000	19000000	12000000				0.344	High	5	0.00454841	61.8612	13
FALSE	IsMasterProtein	P26373-1	60S ribosomal protein L13	27.0142	6	44	6	1	211	24.247	11.65	150000000	33000000	78000000	33000000	70000000	29000000	150000000	110000000	300000000	47000000	47000000	91000000	2.728	High	7	0.00454841	61.4961	6
FALSE	IsMasterProtein	Q15233	Non-POU domain-containing octamer-binding protein	14.4374	6	44	5	1	471	54.197	8.95	57000000	35000000	39000000	12000000	6000000	3300000	92000000	110000000	180000000	18000000	15000000	39000000	1.096	High	7	0.00454841	61.3879	6
FALSE	IsMasterProtein	O43824	Putative GTP-binding protein 6	24.4186	10	30	10	1	516	56.848	9.42	38000000	30000000	13000000				32000000	23000000	72000000				1.326	High	7	0.00454841	61.1189	10
FALSE	IsMasterProtein	P04083	annexin A1	30.6358	8	33	8	1	346	38.69	7.02				9700000	3900000	49000000				14000000	10000000	50000000	2.34	High	7	0.00454841	61.033	8
FALSE	IsMasterProtein	O43390-1	heterogeneous nuclear ribonucleoprotein r	21.0111	12	45	7	1	633	70.899	8.13	16000000				3600000		62000000		34000000	1300000	1900000	9700000	0.962	High	7	0.00454841	60.9753	12
FALSE	IsMasterProtein	Q9H936	Mitochondrial glutamate carrier 1	19.8142	6	35	6	1	323	34.448	9.29	76000000	62000000	37000000	5500000	1200000	3800000	50000000	40000000	96000000	9000000	6700000	8900000	1.154	High	7	0.00454841	60.7784	6
FALSE	IsMasterProtein	Q13907	Isopentenyl-diphosphate Delta-isomerase 1	53.304	8	34	8	1	227	26.302	6.34	70000000	80000000	62000000		1000000	3300000	110000000	90000000	140000000	6100000		6500000	2.415	High	7	0.00454841	60.5384	8
FALSE	IsMasterProtein	Q13185	chromobox protein homolog 3	49.1803	8	42	8	1	183	20.798	5.33	21000000	23000000	28000000	4800000	6800000	6700000	50000000	80000000	74000000	100000000	130000000	88000000	11.589	High	7	0.00454841	60.4541	8
FALSE	IsMasterProtein	P53004	Biliverdin reductase A	35.1351	9	27	9	1	296	33.407	6.44	70000000	45000000	24000000				69000000	55000000	84000000				1.637	High	7	0.00454841	59.8032	9
FALSE	IsMasterProtein	P46776	60S ribosomal protein L27a	22.2973	3	23	3	1	148	16.551	11	410000000	120000000	120000000	36000000	27000000	13000000	350000000	190000000	1100000000	160000000	43000000	160000000	1.371	High	7	0.00454841	59.7749	3
FALSE	IsMasterProtein	P20700	Lamin-B1	25.9386	14	39	12	1	586	66.368	5.16	9800000	15000000	4800000		13000000	4000000	4600000	22000000	20000000	2500000		35000000	1.424	High	7	0.00454841	59.6572	14
FALSE	IsMasterProtein	Q15437	protein transport protein Sec23B	14.3416	9	36	7	1	767	86.424	6.89	37000000		29000000	7900000	3200000	10000000	25000000	38000000		13000000	11000000	9400000	0.658	High	7	0.00454841	59.4285	9
FALSE	IsMasterProtein	Q02750	Dual specificity mitogen-activated protein kinase kinase 1	12.9771	7	36	3	1	393	43.411	6.62	25000000	23000000	21000000		1100000	2900000	15000000	37000000					1.404	High	7	0.00454841	59.1601	7
FALSE	IsMasterProtein	P62913	60S ribosomal protein L11	20.2247	3	28	3	1	178	20.24	9.6	510000000	200000000	210000000	76000000	33000000	65000000	410000000	320000000	670000000	93000000	65000000	130000000	1.783	High	7	0.00454841	59.0298	3
FALSE	IsMasterProtein	O76062	Delta(14)-sterol reductase	14.8325	4	25	4	1	418	46.375	8.87	59000000	34000000	19000000				42000000	32000000	69000000				1.512	High	7	0.00454841	58.8522	4
FALSE	IsMasterProtein	P40429	60S ribosomal protein L13a	27.0936	7	48	7	1	203	23.562	10.93	77000000	39000000	37000000	46000000	45000000	46000000	100000000	21000000	66000000	49000000	37000000	100000000	1.955	High	7	0.00454841	58.4168	7
FALSE	IsMasterProtein	Q9UBX3-2	Isoform 2 of Mitochondrial dicarboxylate carrier	31.0811	7	31	7	1	296	32.125	9.35	94000000	69000000	28000000	3500000		1300000	79000000	62000000	190000000	4000000	3100000	6300000	1.637	High	7	0.00454841	58.3553	7
FALSE	IsMasterProtein	Q9BXS5-2	Isoform 2 of AP-1 complex subunit mu-1	34.2529	12	44	8	1	435	49.809	7.61	48000000	31000000		7600000			52000000	20000000	100000000	7500000	6400000	10000000	1.712	High	7	0.00454841	57.8568	12
FALSE	IsMasterProtein	P62277	40S ribosomal protein S13	33.7748	5	32	5	1	151	17.212	10.54	70000000	44000000	29000000	12000000	16000000	10000000	78000000	52000000	150000000	8900000	5500000	34000000	1.848	High	7	0.00454841	57.7722	5
FALSE	IsMasterProtein	Q14103	heterogeneous nuclear ribonucleoprotein D0	21.9718	7	41	5	1	355	38.41	7.81	160000000	79000000	82000000	22000000	11000000	6100000	200000000	140000000	150000000	18000000	12000000	92000000	2.981	High	7	0.00454841	57.5356	7
FALSE	IsMasterProtein	P50750-2	Isoform 2 of Cyclin-dependent kinase 9	13.9059	7	48	5	1	489	53.331	9.48	85000000	41000000	32000000	47000000	12000000	26000000	68000000	46000000	57000000	58000000	32000000	35000000	0.778	High	7	0.00454841	57.4442	7
FALSE	IsMasterProtein	P62266	40S ribosomal protein S23	34.965	4	31	4	1	143	15.798	10.49	290000000	110000000	60000000	18000000	6500000	9100000	41000000	230000000	49000000	29000000	22000000	23000000	4.623	High	7	0.00454841	57.4068	4
FALSE	IsMasterProtein	Q9Y5M8	signal recognition particle receptor subunit beta	38.7454	8	32	8	1	271	29.684	9.04	48000000	38000000	31000000	1600000			52000000	28000000	91000000	5600000			1.637	High	7	0.00454841	56.9973	8
FALSE	IsMasterProtein	Q14244-7	Isoform 7 of Ensconsin	12.5811	10	32	10	1	771	86.9	9.77	33000000	24000000	26000000		5500000		64000000	91000000	130000000	7500000		17000000	1.11	High	7	0.00454841	56.8082	10
FALSE	IsMasterProtein	Q15019-2	Isoform 2 of Septin-2	27.7778	8	30	8	1	396	45.432	6.89	55000000	33000000	24000000	7500000		3000000	38000000	25000000	54000000	7100000	9400000	22000000	1.291	High	7	0.00454841	56.7104	8
FALSE	IsMasterProtein	P12268	inosine-5'-monophosphate dehydrogenase 2	33.463	13	32	12	1	514	55.77	6.9	19000000			7800000	2100000	2300000	22000000	5700000	53000000		11000000	30000000	2.914	High	7	0.00454841	56.6607	13
FALSE	IsMasterProtein	Q15181	Inorganic pyrophosphatase	42.5606	11	41	10	1	289	32.639	5.86	13000000	33000000	33000000	13000000	4500000	13000000	24000000	19000000	50000000	6600000	12000000	35000000	2.981	High	7	0.00454841	56.55	11
FALSE	IsMasterProtein	P61026	ras-related protein rab-10	27.5	5	32	3	1	200	22.527	8.38	35000000			2000000			29000000		62000000			14000000	1.254	High	7	0.00454841	55.5141	5
FALSE	IsMasterProtein	O14745	Na(+)/H(+) exchange regulatory cofactor NHE-RF1	23.743	7	34	7	1	358	38.845	5.77	29000000	15000000	40000000			2900000	62000000	66000000	120000000	4600000	2400000	14000000	0.817	High	7	0.00454841	55.3745	7
FALSE	IsMasterProtein	P78385	keratin, type II cuticular Hb3	20.8925	13	48	6	0	493	54.161	5.64			21000000	60000000	100000000	87000000	150000000		90000000	330000000	72000000	120000000	2.047	High	7	0.00454841	55.284	13
FALSE	IsMasterProtein	Q16637	Survival motor neuron protein	27.551	5	24	5	1	294	31.828	6.55	120000000	83000000	47000000				46000000	68000000	92000000	4600000			4.623	High	7	0.00454841	55.2484	5
FALSE	IsMasterProtein	Q66LE6	Serine/threonine-protein phosphatase 2A 55 kDa regulatory subunit B delta isoform	15.4525	6	40	1	1	453	52.01	6.39	16000000							14000000					0.859	High	7	0.00454841	55.2476	6
FALSE	IsMasterProtein	Q9UBE0-1	SUMO-activating enzyme subunit 1	17.6301	4	23	4	1	346	38.426	5.3	12000000	14000000		2300000			16000000	11000000	33000000	1000000		1800000	0.65	High	7	0.00454841	55.1497	4
FALSE	IsMasterProtein	Q92804-1	TATA-binding protein-associated factor 2N	20.2703	7	44	5	1	592	61.793	8.02	27000000	10000000	18000000				15000000	8900000	14000000	8900000	4400000	2900000	0.585	High	7	0.00454841	54.9192	7
FALSE	IsMasterProtein	P61313-1	60S ribosomal protein L15	30.8824	7	27	7	1	204	24.131	11.62	110000000	67000000	50000000	12000000	8800000	5800000	160000000		140000000	42000000	33000000	45000000	2.162	High	7	0.00454841	54.9	7
FALSE	IsMasterProtein	Q15646-1	2'-5'-oligoadenylate synthase-like protein	40.0778	15	46	15	1	514	59.189	7.87	5000000			16000000	3300000	11000000				52000000	40000000	46000000	2.162	High	7	0.00454841	54.8409	15
FALSE	IsMasterProtein	P62269	40S ribosomal protein S18	25	5	31	5	1	152	17.708	10.99	26000000	21000000	17000000	13000000	9200000		20000000	20000000	79000000	16000000	4600000	42000000	1.61	High	7	0.00454841	54.7863	5
FALSE	IsMasterProtein	O60884	DnaJ homolog subfamily A member 2	30.8252	6	26	6	1	412	45.717	6.48	41000000	29000000	26000000	2600000			39000000	44000000	54000000	6000000	2800000	8100000	0.957	High	7	0.00454841	54.7056	6
FALSE	IsMasterProtein	P06753	Tropomyosin alpha-3 chain	11.9298	4	26	2	0	285	32.93	4.72			13000000	15000000		7500000				19000000	4500000	35000000	0.468	High	7	0.00454841	54.6799	4
FALSE	IsMasterProtein	P10321	HLA class I histocompatibility antigen, Cw-7 alpha chain	27.0492	7	25	5	1	366	40.623	6.04	23000000		22000000	8700000		3800000	24000000	25000000		9000000	13000000	18000000	1.336	High	7	0.00454841	54.2025	7
FALSE	IsMasterProtein	P21266	glutathione S-transferase Mu 3	39.1111	8	28	8	1	225	26.542	5.54	27000000	39000000	51000000				58000000	51000000	86000000				1.637	High	7	0.00454841	54.164	8
FALSE	IsMasterProtein	Q12905	Interleukin enhancer-binding factor 2	35.3846	7	34	7	1	390	43.035	5.26	22000000	23000000	34000000	6000000	4500000	5100000	11000000	20000000	28000000	8700000	6200000	23000000	1.154	High	7	0.00454841	53.9206	7
FALSE	IsMasterProtein	P04899-4	Isoform sGi2 of Guanine nucleotide-binding protein G(i) subunit alpha-2	17.2131	5	21	3	1	366	41.522	5.99	48000000	24000000	12000000				27000000	19000000	3800000				1.154	High	7	0.00454841	53.5497	5
FALSE	IsMasterProtein	Q9NUL3	Double-stranded RNA-binding protein Staufen homolog 2	21.9298	10	31	10	1	570	62.601	9.61	19000000	15000000	5800000	1300000			34000000	26000000	70000000	5500000	3300000	4500000	0.805	High	7	0.00454841	53.4986	10
FALSE	IsMasterProtein	P62633-1	Cellular nucleic acid-binding protein	30.5085	4	21	4	1	177	19.45	7.71	87000000	37000000	68000000	15000000	5400000	12000000	120000000	62000000	160000000	18000000	9700000	19000000	1.154	High	7	0.00454841	53.4774	4
FALSE	IsMasterProtein	Q13283	Ras GTPase-activating protein-binding protein 1	31.1159	10	28	10	1	466	52.132	5.52	29000000	12000000	18000000	3500000	3000000		15000000	41000000	45000000	11000000	2500000	17000000	2.162	High	7	0.00454841	53.4206	10
FALSE	IsMasterProtein	P26368	Splicing factor U2AF 65 kDa subunit	15.3684	5	26	5	1	475	53.467	9.09	56000000	28000000	50000000	7100000	8500000	4700000	88000000	72000000	100000000		8500000	16000000	0.73	High	7	0.00454841	52.8769	5
FALSE	IsMasterProtein	O14818-1	Proteasome subunit alpha type-7	45.5645	8	37	8	1	248	27.87	8.46	15000000	11000000	15000000	15000000		10000000	24000000	12000000	33000000	8900000	7000000	41000000	2.162	High	7	0.00454841	52.8745	8
FALSE	IsMasterProtein	Q01650	large neutral amino acids transporter small subunit 1	8.08679	3	23	3	1	507	54.974	7.72	150000000	110000000	79000000	6600000		2900000	95000000	83000000	150000000	7500000	7600000		0.413	High	7	0.00454841	52.8303	3
FALSE	IsMasterProtein	Q5H9R7-5	Isoform 5 of Serine/threonine-protein phosphatase 6 regulatory subunit 3	23.5495	17	47	17	1	879	98.423	4.64	21000000	45000000	25000000	3300000		17000000	64000000	57000000	67000000	7800000	1800000		1.399	High	7	0.00454841	52.6857	17
FALSE	IsMasterProtein	E9PAV3	Nascent polypeptide-associated complex subunit alpha, muscle-specific form	2.64678	4	28	3	1	2078	205.295	9.58	39000000	25000000	52000000	19000000	5000000	4700000	57000000		120000000	12000000	11000000	44000000	0.172	High	7	0.00454841	52.6832	4
FALSE	IsMasterProtein	P09622	Dihydrolipoyl dehydrogenase, mitochondrial	16.11	6	33	6	1	509	54.143	7.85	21000000	19000000	14000000	11000000	2500000	7300000	30000000	23000000	24000000	6200000	7100000	25000000	0.848	High	7	0.00454841	52.5332	6
FALSE	IsMasterProtein	Q16181	Septin-7	19.9085	6	30	5	1	437	50.648	8.63	8000000	39000000	14000000			4300000	26000000	28000000	49000000	2700000	9500000	15000000	0.817	High	7	0.00454841	52.3143	6
FALSE	IsMasterProtein	Q6NXG1-1	epithelial splicing regulatory protein 1	22.6138	11	43	8	1	681	75.537	6.68	16000000	18000000	11000000	4500000		2500000	25000000	18000000		11000000	11000000	10000000	0.884	High	7	0.00454841	52.2343	11
FALSE	IsMasterProtein	P10314	HLA class I histocompatibility antigen, A-32 alpha chain	21.0959	5	26	3	0	365	41.022	6.47	23000000		22000000	13000000	5100000	13000000	24000000	25000000	14000000	15000000	18000000	31000000	0.73	High	7	0.00454841	52.1753	5
FALSE	IsMasterProtein	Q13572-1	Inositol-tetrakisphosphate 1-kinase	21.256	5	17	5	1	414	45.592	6.16	98000000	49000000	43000000				53000000	20000000	130000000				1.069	High	7	0.00454841	51.6959	5
FALSE	IsMasterProtein	O95716	ras-related protein Rab-3D	31.9635	6	25	5	1	219	24.252	4.93	29000000	15000000		1600000			23000000	29000000	73000000			4300000	1.371	High	7	0.00454841	51.5868	6
FALSE	IsMasterProtein	O43823	A-kinase anchor protein 8	20.6647	9	28	9	1	692	76.061	5.15	49000000	47000000	50000000				98000000	61000000	120000000				1.102	High	7	0.00454841	51.549	9
FALSE	IsMasterProtein	P21796	voltage-dependent anion-selective channel protein 1	32.1555	7	33	6	1	283	30.754	8.54	54000000	40000000	35000000	8100000	2300000		110000000	61000000	200000000	6000000	5100000	21000000	1.448	High	7	0.00454841	51.4443	7
FALSE	IsMasterProtein	Q14694-2	Isoform 2 of Ubiquitin carboxyl-terminal hydrolase 10	15.8392	10	30	10	1	846	92.54	5.69	23000000	25000000	12000000				33000000	29000000	6500000000	3100000	3300000	5000000	0.688	High	7	0.00454841	51.4159	10
FALSE	IsMasterProtein	Q13042	cell division cycle protein 16 homolog	9.67742	6	30	6	1	620	71.609	5.85	69000000	32000000	19000000				42000000	30000000	87000000				0.453	High	7	0.00454841	51.3007	6
FALSE	IsMasterProtein	Q08J23	tRNA (Cytosine(34)-C(5))-methyltransferase	18.9048	11	44	11	1	767	86.416	6.77	11000000	18000000	6000000	5000000		2900000	12000000	19000000	20000000		7100000	19000000	0.866	High	7	0.00454841	51.2136	11
FALSE	IsMasterProtein	O43790	Keratin, type II cuticular Hb6	21.1934	12	38	5	0	486	53.466	5.66			21000000	4000000		74000000	150000000		90000000		5200000	30000000	1.352	High	7	0.00454841	51.153	12
FALSE	IsMasterProtein	Q9UHI6	Probable ATP-dependent RNA helicase DDX20	17.8398	11	23	11	1	824	92.183	6.95	96000000	38000000	19000000				23000000	38000000	73000000	1700000			0.643	High	7	0.00454841	51.1083	11
FALSE	IsMasterProtein	P50570-1	Dynamin-2	14.8276	12	43	12	1	870	98.003	7.44	38000000	18000000	10000000	4400000		3400000	27000000	18000000	39000000	5600000	5700000	13000000	0.624	High	7	0.00454841	51.039	12
FALSE	IsMasterProtein	P14314	Glucosidase 2 subunit beta	19.3182	9	33	9	1	528	59.388	4.41		3500000	4900000	5600000		3200000	24000000	17000000	29000000	7700000	2600000	25000000	1.565	High	7	0.00454841	50.9943	9
FALSE	IsMasterProtein	P52943-2	Isoform 2 of Cysteine-rich protein 2	26.5957	5	16	5	1	282	30.202	8.22	23000000	23000000	23000000				59000000	34000000	74000000				1.512	High	7	0.00454841	50.9528	5
FALSE	IsMasterProtein	Q9Y3I0	tRNA-splicing ligase RtcB homolog	20	8	36	8	1	505	55.175	7.23	53000000	21000000	14000000	4400000	4000000	5200000	34000000	34000000	63000000	10000000	4700000	9700000	0.848	High	7	0.00454841	50.7378	8
FALSE	IsMasterProtein	Q96C19	EF-hand domain-containing protein D2	37.9167	9	30	9	1	240	26.68	5.2		15000000	12000000	27000000	3500000	10000000			17000000	27000000	19000000	42000000	2.875	High	7	0.00454841	50.7327	9
FALSE	IsMasterProtein	P62805	histone H4	51.4563	6	43	6	1	103	11.36	11.36		9100000	13000000	22000000	240000000	17000000	25000000	25000000	560000000	23000000	13000000	490000000	45.416	High	7	0.00454841	50.5961	6
FALSE	IsMasterProtein	Q86VM9	Zinc finger CCCH domain-containing protein 18	8.28961	5	17	1	1	953	106.315	8.32							22000000	18000000					0.286	High	7	0.00454841	50.5153	5
FALSE	IsMasterProtein	P62917	60S ribosomal protein L8	28.0156	5	25	5	1	257	28.007	11.03	610000000	240000000	14000000	1300000	17000000		270000000	320000000	490000000		1900000	120000000	1.683	High	7	0.00454841	50.2497	5
FALSE	IsMasterProtein	Q99873	protein arginine N-methyltransferase 1	30.1939	9	40	9	1	361	41.489	5.43	5500000		20000000	22000000	3500000	6800000	26000000	18000000	24000000	11000000	19000000	47000000	2.34	High	7	0.00454841	49.9328	9
FALSE	IsMasterProtein	O60762	Dolichol-phosphate mannosyltransferase subunit 1	29.6154	7	27	7	1	260	29.616	9.57	74000000	28000000	21000000				54000000	20000000	53000000	4300000	3100000	1700000	1.783	High	7	0.00454841	49.6433	7
FALSE	IsMasterProtein	Q9ULA0	Aspartyl aminopeptidase	33.8947	10	42	10	1	475	52.395	7.42	29000000	17000000	35000000	37000000	13000000	37000000	29000000	38000000	55000000	23000000	19000000	41000000	1.649	High	7	0.00454841	49.6032	10
FALSE	IsMasterProtein	Q8NF37	Lysophosphatidylcholine acyltransferase 1	16.1049	8	28	8	1	534	59.113	6.02	80000000	37000000	25000000	3600000			41000000	51000000	94000000		4300000	6100000	1.154	High	7	0.00454841	49.578	8
FALSE	IsMasterProtein	Q92526-1	T-complex protein 1 subunit zeta-2	9.43396	5	35	1	1	530	57.785	7.24				20000000		3600000							0.682	High	7	0.00454841	49.3433	5
FALSE	IsMasterProtein	P62714	serine/threonine-protein phosphatase 2A catalytic subunit beta isoform	28.1553	6	25	5	1	309	35.552	5.43				13000000	4400000	16000000	30000000	29000000		19000000	13000000	23000000	1.069	High	7	0.00454841	49.0014	6
FALSE	IsMasterProtein	Q09666-1	Neuroblast differentiation-associated protein AHNAK	3.82003	11	36	11	1	5890	628.699	6.15	18000000	15000000	15000000	2100000		2500000	10000000	22000000		7400000	5000000	13000000	0.063	High	7	0.00454841	48.9685	11
FALSE	IsMasterProtein	P62195-1	26S protease regulatory subunit 8	30.0493	10	47	9	1	406	45.597	7.55	38000000	27000000	13000000	6200000	2000000	4600000	47000000	39000000	97000000	7000000	4800000	16000000	1.276	High	7	0.00454841	48.8253	10
FALSE	IsMasterProtein	Q5SRH9-1	tetratricopeptide repeat protein 39A	15.6607	8	24	8	1	613	69.733	7.47	66000000	45000000	29000000	930000			21000000	39000000	37000000				0.604	High	7	0.00454841	48.2099	8
FALSE	IsMasterProtein	Q3ZCQ8-2	Isoform 2 of Mitochondrial import inner membrane translocase subunit TIM50	19.7368	6	24	6	1	456	50.433	9.42	91000000	40000000	34000000				70000000	51000000	130000000	7200000		3900000	0.905	High	7	0.00454841	47.8106	6
FALSE	IsMasterProtein	O43615	Mitochondrial import inner membrane translocase subunit TIM44	24.115	9	25	9	1	452	51.323	8.32	87000000	53000000	40000000	18000000			61000000	52000000	100000000		6800000	9400000	1.102	High	7	0.00454841	47.5025	9
FALSE	IsMasterProtein	P49023-3	Isoform Gamma of Paxillin	9.42149	4	26	4	1	605	66.17	6.37	11000000	12000000	9700000		1500000	5100000	24000000	19000000	19000000	7700000	5100000	8600000	0.334	High	7	0.00454841	47.4204	4
FALSE	IsMasterProtein	Q01581	hydroxymethylglutaryl-CoA synthase, cytoplasmic	25.5769	11	34	11	1	520	57.257	5.41				16000000	4000000	11000000		27000000		15000000	19000000	32000000	1.555	High	7	0.00454841	47.415	11
FALSE	IsMasterProtein	Q13547	histone deacetylase 1	27.5934	9	37	5	1	482	55.068	5.48		29000000	20000000	8300000	4000000	3700000	41000000	33000000	53000000	12000000	8100000	14000000	1.043	High	7	0.00454841	47.1906	9
FALSE	IsMasterProtein	Q96AE4-2	Isoform 2 of Far upstream element-binding protein 1	19.1424	11	27	9	1	653	68.562	7.31			6300000	12000000				20000000	51000000	8000000	28000000	26000000	1.069	High	7	0.00454841	47.1321	11
FALSE	IsMasterProtein	P49589-3	Isoform 3 of Cysteine--tRNA ligase, cytoplasmic	14.5608	11	37	11	1	831	94.578	6.83				13000000	3700000	15000000				7800000	11000000	17000000	0.758	High	7	0.00454841	47.0869	11
FALSE	IsMasterProtein	P11802	Cyclin-dependent kinase 4	33.0033	9	26	8	1	303	33.708	7.01	53000000	38000000	17000000	1800000			42000000	28000000	58000000	2400000	1500000		2.162	High	7	0.00454841	46.96	9
FALSE	IsMasterProtein	Q96HW7	integrator complex subunit 4	14.1225	11	30	11	1	963	108.102	6.44	30000000	18000000	12000000				24000000	21000000	34000000				0.476	High	7	0.00454841	46.7204	11
FALSE	IsMasterProtein	Q86VM9-2	Isoform 2 of Zinc finger CCCH domain-containing protein 18	9.77543	5	16	1	1	757	84.049	5.62									6900000				0.359	High	7	0.00454841	46.6904	5
FALSE	IsMasterProtein	P23284	peptidyl-prolyl cis-trans isomerase B	40.2778	9	44	9	1	216	23.728	9.41	27000000	22000000	45000000	17000000	4800000	10000000	79000000	73000000	77000000	6500000	2400000	68000000	3.87	High	7	0.00454841	46.5647	9
FALSE	IsMasterProtein	P07197	Neurofilament medium polypeptide	2.07424	3	37	3	1	916	102.411	4.91	19000000000	6500000000	4600000000	36000000	9800000	310000000	540000000	5400000000	32000000	21000000	330000000	360000000	0.166	High	7	0.00454841	46.5138	3
FALSE	IsMasterProtein	P20340-2	Isoform 2 of Ras-related protein Rab-6A	28.8462	6	22	5	1	208	23.534	5.54	46000000	42000000	25000000				160000000	36000000	88000000			3900000	1.955	High	7	0.00454841	46.2679	6
FALSE	IsMasterProtein	O75534-4	Isoform 4 of Cold shock domain-containing protein E1	18.128	15	39	15	1	844	93.683	6.52	25000000	15000000	15000000	4800000			22000000	33000000	64000000	6100000	4900000	14000000	0.814	High	7	0.00454841	46.082	15
FALSE	IsMasterProtein	Q15386-1	Ubiquitin-protein ligase E3C	10.5263	11	28	11	1	1083	123.844	6.71	73000000	47000000					46000000	16000000	45000000	9200000			0.551	High	7	0.00454841	46.0266	11
FALSE	IsMasterProtein	Q93100-3	Isoform 3 of Phosphorylase b kinase regulatory subunit beta	14.8216	12	28	12	1	1093	124.665	6.9	39000000	21000000	10000000	3200000			31000000	11000000	29000000	870000		6000000	0.505	High	7	0.00454841	46.0194	12
FALSE	IsMasterProtein	P60953	Cell division control protein 42 homolog	32.4607	5	23	4	1	191	21.245	6.55	42000000	20000000	9800000	6500000			35000000	17000000	52000000			5500000	2.162	High	7	0.00454841	46.0139	5
FALSE	IsMasterProtein	O14735	CDP-diacylglycerol--inositol 3-phosphatidyltransferase	17.3709	3	21	3	1	213	23.523	8.03	53000000	36000000	32000000				41000000	27000000	68000000				1.848	High	7	0.00454841	45.991	3
FALSE	IsMasterProtein	P07339	Cathepsin D	30.5825	10	41	10	1	412	44.524	6.54	38000000	42000000	98000000	20000000	5100000	21000000	49000000	75000000	120000000	12000000	11000000	48000000	2.325	High	7	0.00454841	45.8444	10
FALSE	IsMasterProtein	O14979-1	Heterogeneous nuclear ribonucleoprotein D-like	10	4	24	2	1	420	46.409	9.57	28000000	26000000	31000000				38000000	44000000	60000000				0.468	High	7	0.00454841	45.73	4
FALSE	IsMasterProtein	Q07955-2	Isoform ASF-2 of Serine/arginine-rich splicing factor 1	20.2055	6	28	6	1	292	31.979	5.91	58000000	31000000	63000000	4600000	3900000		89000000	110000000	130000000	5100000		24000000	1.254	High	7	0.00454841	45.7114	6
FALSE	IsMasterProtein	P09429	High mobility group protein B1	19.0698	3	18	2	1	215	24.878	5.74			47000000	5000000			74000000	55000000	150000000			25000000	1.848	High	7	0.00454841	45.6596	3
FALSE	IsMasterProtein	P62899-2	Isoform 2 of 60S ribosomal protein L31	17.9688	2	17	2	1	128	14.623	10.8	210000000	92000000	90000000	9200000		11000000	170000000	160000000	400000000	11000000	5400000	31000000	0.931	High	7	0.00454841	45.3349	2
FALSE	IsMasterProtein	Q15637-5	Isoform 5 of Splicing factor 1	15.0074	7	17	7	1	673	71.706	9.58	55000000	54000000					67000000	42000000	100000000	6300000	1900000		1.512	High	7	0.00454841	45.2622	7
FALSE	IsMasterProtein	P29692-3	Isoform 3 of Elongation factor 1-delta	46.3035	9	25	1	1	257	28.54	4.92													1.976	High	7	0.00454841	44.9969	9
FALSE	IsMasterProtein	Q12965	unconventional myosin-Ie	17.5993	16	33	16	1	1108	126.982	8.92	23000000	25000000	8900000	4600000		2900000	270000000	15000000	18000000	14000000	4100000	9100000	0.794	High	7	0.00454841	44.9213	16
FALSE	IsMasterProtein	O75477	erlin-1	22.8324	6	23	4	1	346	38.901	7.87	11000000					1200000	16000000	17000000	46000000		2100000	4600000	0.957	High	7	0.00454841	44.7969	6
FALSE	IsMasterProtein	Q16531	DNA damage-binding protein 1	15.5263	15	47	15	1	1140	126.887	5.26	12000000	11000000	16000000	8100000	2300000		23000000	15000000	28000000	6200000	5300000	23000000	0.762	High	7	0.00454841	44.6923	15
FALSE	IsMasterProtein	O75190	DnaJ homolog subfamily B member 6	20.8589	5	19	4	1	326	36.065	9.16	54000000	15000000	15000000				23000000	26000000	150000000	5400000			1.276	High	7	0.00454841	44.6829	5
FALSE	IsMasterProtein	Q8NBS9-1	Thioredoxin domain-containing protein 5	29.3981	10	35	9	1	432	47.599	5.97	11000000	12000000	11000000	10000000	4100000	11000000	31000000	29000000	56000000	7400000	8300000	27000000	1.346	High	7	0.00454841	44.6599	10
FALSE	IsMasterProtein	Q05397-5	Isoform 5 of Focal adhesion kinase 1	10.6103	11	32	10	1	1065	120.823	6.74	21000000	11000000	10000000	4400000	1100000	2500000	20000000	20000000	27000000	7800000	6800000	18000000	0.417	High	7	0.00454841	44.5806	11
FALSE	IsMasterProtein	P04908	histone H2A type 1-B/E	26.9231	3	25	3	1	130	14.127	11.05				18000000	330000000	24000000	48000000	13000000	400000000	22000000	25000000	360000000	2.728	High	7	0.00454841	44.5574	3
FALSE	IsMasterProtein	O75223-1	gamma-glutamylcyclotransferase	30.3191	4	19	4	1	188	20.994	5.14		60000000		17000000	4900000	21000000	21000000	16000000	16000000	10000000	11000000	27000000	0.931	High	7	0.00454841	44.5383	4
FALSE	IsMasterProtein	Q9H0D6-1	5'-3' exoribonuclease 2	9.47368	8	22	8	1	950	108.513	7.47	21000000	10000000					14000000	15000000	29000000		3900000	8800000	0.438	High	7	0.00454841	44.3261	8
FALSE	IsMasterProtein	A1L0T0	Acetolactate synthase-like protein	23.2595	11	40	11	1	632	67.825	8.15	41000000	28000000	20000000	4600000		2900000	17000000	26000000	20000000	5900000	5900000	5900000	1.31	High	7	0.00454841	44.2369	11
FALSE	IsMasterProtein	Q15833-3	Isoform 3 of Syntaxin-binding protein 2	20.5298	9	23	9	1	604	67.652	6.68	24000000	15000000	8100000	4200000	770000	1500000	35000000	15000000	40000000		4000000	5500000	0.658	High	7	0.00454841	44.2163	9
FALSE	IsMasterProtein	P01893	Putative HLA class I histocompatibility antigen, alpha chain H	24.8619	6	24	4	0	362	40.866	6.3				16000000	4300000	13000000				23000000	21000000	32000000	0.931	High	7	0.00454841	44.1581	6
FALSE	IsMasterProtein	O75419-3	Isoform 3 of Cell division control protein 45 homolog	11.7057	5	20	5	1	598	68.724	5.6	29000000	17000000	14000000	1900000			24000000	13000000	44000000	4700000	2600000	4300000	0.509	High	7	0.00454841	44.1355	5
FALSE	IsMasterProtein	Q16401	26S proteasome non-ATPase regulatory subunit 5	31.5476	12	30	12	1	504	56.16	5.48	35000000	21000000	19000000				22000000	18000000	52000000	2700000		7500000	1.738	High	7	0.00454841	44.0713	12
FALSE	IsMasterProtein	P51151	Ras-related protein Rab-9A	32.8358	5	18	5	1	201	22.823	5.47	44000000	48000000	40000000				77000000	68000000	82000000				1.276	High	7	0.00454841	44.0125	5
FALSE	IsMasterProtein	P40939	Trifunctional enzyme subunit alpha, mitochondrial	30.6684	15	33	15	1	763	82.947	9.04				11000000	3500000	6100000	200000000	16000000	18000000	4500000	7100000	29000000	1.268	High	7	0.00454841	44.0113	15
FALSE	IsMasterProtein	Q14533	Keratin, type II cuticular Hb1	21.9802	11	34	4	1	505	54.893	5.47				4000000		32000000					5200000	23000000	1.438	High	7	0.00454841	44.0018	11
FALSE	IsMasterProtein	P25789	Proteasome subunit alpha type-4	29.5019	7	28	7	1	261	29.465	7.72	61000000	53000000	52000000	10000000	2900000	8700000	66000000	57000000	93000000	12000000	8300000	35000000	1.929	High	7	0.00454841	43.8913	7
FALSE	IsMasterProtein	P13667	Protein disulfide-isomerase A4	27.4419	14	32	14	1	645	72.887	5.07		3700000	10000000	8200000		9100000	15000000	9900000		4700000	6100000	46000000	1.462	High	7	0.00454841	43.8684	14
FALSE	IsMasterProtein	P18669	Phosphoglycerate mutase 1	58.2677	10	38	10	1	254	28.786	7.18			18000000	19000000	2800000	8300000		17000000	810000000	18000000	8100000	77000000	7.577	High	7	0.00454841	43.5484	10
FALSE	IsMasterProtein	P61006	Ras-related protein Rab-8A	16.4251	3	27	1	1	207	23.653	9.07												13000000	0.501	High	7	0.00454841	43.4082	3
FALSE	IsMasterProtein	O95816	BAG family molecular chaperone regulator 2	20.3791	5	22	5	1	211	23.757	6.7	38000000	29000000	25000000	14000000	4800000		32000000		57000000	33000000	24000000	26000000	1.054	High	7	0.00454841	43.317	5
FALSE	IsMasterProtein	P28074-1	proteasome subunit beta type-5	29.2776	8	26	8	1	263	28.462	6.92	16000000	4500000	11000000	5600000		2900000	21000000	16000000	28000000	4200000	5300000	18000000	1.955	High	7	0.00454841	43.2639	8
FALSE	IsMasterProtein	P61964	WD repeat-containing protein 5	18.8623	4	19	4	1	334	36.565	8.27	13000000	12000000	17000000				29000000	23000000	70000000		1200000	16000000	0.52	High	7	0.00454841	43.1037	4
FALSE	IsMasterProtein	P17980	26S protease regulatory subunit 6A	22.3235	8	34	8	1	439	49.172	5.24	13000000	8200000	12000000	5200000	1500000	5000000	25000000	19000000	31000000	5400000	8900000	17000000	0.978	High	7	0.00454841	42.7209	8
FALSE	IsMasterProtein	P02786	Transferrin receptor protein 1	15.6579	10	27	10	1	760	84.818	6.61	10000000	13000000		6600000		3200000	16000000		30000000	4200000	6300000	17000000	0.571	High	7	0.00454841	42.4703	10
FALSE	IsMasterProtein	Q15436	protein transport protein Sec23A	10.3268	6	24	4	1	765	86.105	7.08	7800000			3700000		7000000		4300000	21000000	8900000	8600000		0.468	High	7	0.00454841	42.3701	6
FALSE	IsMasterProtein	Q92769	Histone deacetylase 2	16.3934	6	30	2	1	488	55.329	5.91		23000000		4200000			38000000	29000000	51000000	1500000	4300000	11000000	0.638	High	7	0.00454841	42.1752	6
FALSE	IsMasterProtein	P00367	Glutamate dehydrogenase 1, mitochondrial	20.7885	8	30	8	1	558	61.359	7.8	15000000	20000000	3900000	11000000	2200000	5400000	22000000	8000000		12000000	13000000	32000000	0.668	High	7	0.00454841	42.1103	8
FALSE	IsMasterProtein	O60547-1	GDP-mannose 4,6 dehydratase	23.1183	7	31	7	1	372	41.923	7.31				18000000	6800000	14000000		12000000		13000000	13000000	19000000	0.848	High	7	0.00454841	42.1102	7
FALSE	IsMasterProtein	Q13155	aminoacyl tRNA synthase complex-interacting multifunctional protein 2	34.6875	8	28	8	1	320	35.326	8.22	98000000	50000000	37000000	3400000			71000000	39000000	150000000	3500000		38000000	1.818	High	7	0.00454841	42.0516	8
FALSE	IsMasterProtein	Q6ULP2	Aftiphilin	12.9136	8	20	8	1	937	102.137	4.54			14000000				33000000	31000000	23000000	4500000			0.535	High	7	0.00454841	42.0206	8
FALSE	IsMasterProtein	O60216	Double-strand-break repair protein rad21 homolog	18.7005	10	25	10	1	631	71.645	4.65	42000000	33000000	22000000	990000			31000000	31000000	52000000	3300000		4700000	1.276	High	7	0.00454841	41.71	10
FALSE	IsMasterProtein	Q9UNE7-1	E3 ubiquitin-protein ligase CHIP	21.7822	6	20	6	1	303	34.834	5.87	33000000	29000000	12000000				48000000	40000000	50000000				0.957	High	7	0.00454841	41.6719	6
FALSE	IsMasterProtein	Q9Y5A9-1	YTH domain-containing family protein 2	13.9896	8	30	6	1	579	62.296	8.79	70000000	28000000	24000000	8100000			28000000	32000000	75000000	10000000	8000000	17000000	1.404	High	7	0.00454841	41.5398	8
FALSE	IsMasterProtein	O75390	citrate synthase, mitochondrial	13.7339	6	22	6	1	466	51.68	8.32	16000000	10000000	15000000	9500000	1800000		21000000	16000000	26000000	5500000	9400000	37000000	1.015	High	7	0.00454841	41.3498	6
FALSE	IsMasterProtein	Q9UQR1	Zinc finger protein 148	10.2015	6	20	6	1	794	88.921	6.48	13000000	24000000	30000000				40000000	21000000	32000000				0.468	High	7	0.00454841	41.2045	6
FALSE	IsMasterProtein	Q16658	Fascin	23.7323	8	22	8	1	493	54.496	7.24				19000000	2400000	8500000				7200000	17000000	60000000	0.887	High	7	0.00454841	41.1026	8
FALSE	IsMasterProtein	Q5K4L6-1	Long-chain fatty acid transport protein 3	13.1507	6	17	6	1	730	78.594	7.49	4000000	7600000	5700000				3200000	7700000	9900000				0.682	High	7	0.00454841	41.0548	6
FALSE	IsMasterProtein	O14879	Interferon-induced protein with tetratricopeptide repeats 3	32.449	11	34	11	1	490	55.95	5.2				13000000	3400000	9600000				17000000	17000000	41000000	1.264	High	7	0.00454841	41.0126	11
FALSE	IsMasterProtein	P63000-2	Isoform B of Ras-related C3 botulinum toxin substrate 1	24.6445	5	26	4	1	211	23.452	8.63	54000000			7400000	2200000	6000000	14000000	46000000	47000000	11000000	9400000	23000000	2.162	High	7	0.00454841	40.6819	5
FALSE	IsMasterProtein	Q6A162	Keratin, type I cytoskeletal 40	6.96056	4	22	0	0	431	48.108	4.41													0.492	High	7	0.00454841	40.6485	4
FALSE	IsMasterProtein	P28066-1	Proteasome subunit alpha type-5	36.5145	7	28	7	1	241	26.394	4.79	32000000	24000000	26000000	23000000		1900000	27000000		56000000	7400000	8300000	38000000	4.337	High	7	0.00454841	40.4017	7
FALSE	IsMasterProtein	Q15773	Myeloid leukemia factor 2	18.5484	3	13	3	1	248	28.129	6.9		25000000	27000000				85000000	61000000	73000000			9600000	1.154	High	7	0.00454841	40.3631	3
FALSE	IsMasterProtein	P25490	Transcriptional repressor protein YY1	27.5362	6	20	6	1	414	44.685	6.25	46000000	52000000	33000000				65000000	49000000	56000000				1.069	High	7	0.00454841	40.1265	6
FALSE	IsMasterProtein	P05455	Lupus La protein	27.6961	10	30	10	1	408	46.808	7.12	9100000		14000000	5800000	890000	2600000	15000000	15000000	15000000	3900000	4800000	24000000	1.212	High	7	0.00454841	39.8765	10
FALSE	IsMasterProtein	Q9H3P7	Golgi resident protein GCP60	8.52273	3	16	3	1	528	60.556	5.06	9100000	8500000	7100000	3000000		3000000	16000000	11000000	26000000		5000000	6500000	0.492	High	7	0.00454841	39.839	3
FALSE	IsMasterProtein	P60891	ribose-phosphate pyrophosphokinase 1	18.5535	5	20	2	1	318	34.812	6.98	13000000	7800000	7000000			3400000	5100000	22000000				4700000	0.778	High	7	0.00454841	39.3576	5
FALSE	IsMasterProtein	Q9NX63	MICOS complex subunit MIC19	21.1454	5	13	5	1	227	26.136	8.28	76000000	130000000	71000000				98000000	54000000	95000000				1.154	High	7	0.00454841	39.3566	5
FALSE	IsMasterProtein	Q9HAV7	GrpE protein homolog 1, mitochondrial	18.894	4	18	4	1	217	24.264	8.12	72000000	48000000	99000000				46000000	56000000	70000000				0.896	High	7	0.00454841	39.3333	4
FALSE	IsMasterProtein	P09382	Galectin-1	43.7037	5	30	5	1	135	14.706	5.5		15000000	15000000	40000000	9600000	29000000	28000000	22000000	37000000	32000000	16000000	75000000	2.594	High	7	0.00454841	39.2254	5
FALSE	IsMasterProtein	P61106	Ras-related protein Rab-14	17.2093	3	18	2	1	215	23.882	6.21	35000000	12000000	7800000					15000000	34000000				0.585	High	7	0.00454841	39.2062	3
FALSE	IsMasterProtein	P15311	Ezrin	35.1536	21	57	14	1	586	69.37	6.27				32000000		2200000				8600000	21000000	110000000	3.642	High	7	0.00454841	39.1711	21
FALSE	IsMasterProtein	Q8NBT2	kinetochore protein SPC24	8.62944	1	12	1	1	197	22.464	4.7	18000000	11000000	11000000				10000000	14000000	31000000				0.389	High	7	0.00454841	39.0975	1
FALSE	IsMasterProtein	P35268	60S ribosomal protein L22	39.0625	3	17	3	1	128	14.778	9.19		93000000	80000000	26000000	15000000	32000000		160000000	540000000	23000000	13000000	49000000	2.162	High	7	0.00454841	38.7493	3
FALSE	IsMasterProtein	Q9Y4W6	AFG3-like protein 2	17.9423	13	44	13	1	797	88.528	8.66	18000000	12000000	7400000	3900000		3000000	11000000	13000000	23000000	12000000	8900000	14000000	0.817	High	7	0.00454841	38.5351	13
FALSE	IsMasterProtein	Q13492-1	Phosphatidylinositol-binding clathrin assembly protein	14.1104	7	21	7	1	652	70.71	7.9	9100000	13000000	16000000	22000000		3300000	25000000	25000000	120000000			4600000	0.778	High	7	0.00454841	38.4669	7
FALSE	IsMasterProtein	Q9UBS4	DnaJ homolog subfamily B member 11	26.8156	7	20	7	1	358	40.489	6.18	54000000	23000000	33000000				27000000		60000000			5800000	1.31	High	7	0.00454841	38.2922	7
FALSE	IsMasterProtein	Q92900	Regulator of nonsense transcripts 1	15.7662	16	38	15	1	1129	124.267	6.61		14000000	8700000	4400000			23000000	19000000	21000000	6200000	4200000	12000000	0.812	High	7	0.00454841	38.1934	16
FALSE	IsMasterProtein	P43358	Melanoma-associated antigen 4	23.3438	6	30	6	1	317	34.877	4.69				45000000	13000000	10000000				61000000	48000000	120000000	1.783	High	7	0.00454841	38.1413	6
FALSE	IsMasterProtein	Q9NZB2-6	Isoform F of Constitutive coactivator of PPAR-gamma-like protein 1	11.5183	9	22	9	1	1146	125.192	9			7000000				31000000	24000000	36000000	3600000	3100000	6100000	0.405	High	7	0.00454841	38.0895	9
FALSE	IsMasterProtein	P11908-2	Isoform 2 of Ribose-phosphate pyrophosphokinase 2	19.9377	5	21	2	1	321	35.032	6.46	70000000		120000000	3100000		1300000			14000000			1400000	0.833	High	7	0.00454841	38.0429	5
FALSE	IsMasterProtein	Q8WTW3	conserved oligomeric Golgi complex subunit 1	19.1837	14	26	14	1	980	108.909	7.31	24000000	17000000					23000000	16000000	45000000				0.63	High	7	0.00454841	37.9564	14
FALSE	IsMasterProtein	P50395-1	Rab GDP dissociation inhibitor beta	33.0337	11	29	11	1	445	50.631	6.47		7800000	27000000	27000000		7600000	38000000	35000000	59000000		830000	69000000	1.593	High	7	0.00454841	37.896	11
FALSE	IsMasterProtein	P08754	Guanine nucleotide-binding protein G(k) subunit alpha	19.774	6	21	4	1	354	40.506	5.69	29000000	21000000		4700000		3100000	18000000		24000000	5300000	1800000	7700000	1.336	High	7	0.00454841	37.7259	6
FALSE	IsMasterProtein	P60510	Serine/threonine-protein phosphatase 4 catalytic subunit	27.3616	6	22	5	1	307	35.057	5.06	36000000		25000000	5200000	1000000	4800000	7800000	34000000	64000000	4100000	6200000	9800000	1.154	High	7	0.00454841	37.7235	6
FALSE	IsMasterProtein	Q9UBQ0-2	Isoform 2 of Vacuolar protein sorting-associated protein 29	20.4301	4	18	4	1	186	20.914	7.05	35000000	35000000	19000000	7000000		3900000		43000000	58000000	4700000	6700000	17000000	1.848	High	7	0.00454841	37.6369	4
FALSE	IsMasterProtein	Q01081	Splicing factor U2AF 35 kDa subunit	20.8333	4	23	4	1	240	27.854	8.81	170000000	220000000	110000000	18000000	10000000	20000000	180000000	230000000	200000000	16000000	19000000	33000000	1.61	High	7	0.00454841	37.6163	4
FALSE	IsMasterProtein	O15355	Protein phosphatase 1G	12.0879	6	25	6	1	546	59.235	4.36	12000000	15000000	19000000	8000000	2900000		23000000	43000000	30000000	9900000	4800000	23000000	0.638	High	7	0.00454841	37.1701	6
FALSE	IsMasterProtein	Q9NX02	NACHT, LRR and PYD domains-containing protein 2	19.8682	19	39	19	1	1062	120.437	6.07				9800000	3500000	6000000				22000000	19000000	28000000	0.968	High	7	0.00454841	36.967	19
FALSE	IsMasterProtein	Q86V81	THO complex subunit 4	11.284	2	15	2	1	257	26.872	11.15	63000000	58000000	54000000	7500000	18000000	15000000	100000000	110000000	59000000	8200000	3700000	19000000	0.585	High	7	0.00454841	36.9176	2
FALSE	IsMasterProtein	Q96AG4	Leucine-rich repeat-containing protein 59	38.1107	8	22	8	1	307	34.909	9.57			13000000	7500000		6600000	37000000	41000000	82000000	8300000		32000000	2.162	High	7	0.00454841	36.8787	8
FALSE	IsMasterProtein	P47755	F-actin-capping protein subunit alpha-2	38.1119	7	19	6	1	286	32.929	5.85	39000000	38000000	46000000	8100000			39000000	29000000	51000000	4200000	3400000	13000000	2.415	High	7	0.00454841	36.8358	7
FALSE	IsMasterProtein	Q9NR12-1	PDZ and LIM domain protein 7	17.2867	7	24	7	1	457	49.813	8.41	38000000	34000000	11000000				17000000	12000000	43000000	2800000		4100000	0.887	High	7	0.00454841	36.8316	7
FALSE	IsMasterProtein	O14893	Gem-associated protein 2	40	7	19	7	1	280	31.565	5.58	12000000	25000000	36000000				7900000	33000000					2.652	High	7	0.00454841	36.6973	7
FALSE	IsMasterProtein	P63208	s-phase kinase-associated protein 1	20.2454	3	19	3	1	163	18.646	4.54	38000000	51000000	43000000	10000000	2400000	7300000	63000000	50000000	42000000	12000000	5600000	23000000	0.778	High	7	0.00454841	36.6122	3
FALSE	IsMasterProtein	P37198	nuclear pore glycoprotein p62	16.6667	7	22	7	1	522	53.222	5.31	22000000	11000000	24000000				22000000	37000000	45000000	3600000	2300000		3.924	High	7	0.00454841	36.3391	7
FALSE	IsMasterProtein	Q9BX40	protein LSM14 homolog B	12.4675	4	24	4	1	385	42.045	9.69	44000000	34000000	22000000				39000000	43000000	75000000	3900000	2500000		0.995	High	7	0.00454841	36.2799	4
FALSE	IsMasterProtein	P30084	Enoyl-CoA hydratase, mitochondrial	37.2414	8	31	8	1	290	31.367	8.07	11000000		7300000	14000000	4800000	6100000	7500000	14000000	34000000	7300000	13000000	12000000	2.548	High	7	0.00454841	36.2443	8
FALSE	IsMasterProtein	P36957	Dihydrolipoyllysine-residue succinyltransferase component of 2-oxoglutarate dehydrogenase complex, mitochondrial	19.6468	8	27	8	1	453	48.724	8.95				19000000	3500000	11000000				14000000	23000000	62000000	1.371	High	7	0.00454841	36.1939	8
FALSE	IsMasterProtein	Q9UJV9	Probable ATP-dependent RNA helicase DDX41	19.2926	11	31	11	1	622	69.793	6.84		27000000		8400000	4500000	14000000		18000000	41000000	8500000	9500000	11000000	0.714	High	7	0.00454841	36.0136	11
FALSE	IsMasterProtein	P17028-1	zinc finger protein 24	23.6413	7	18	7	1	368	42.129	6.21	30000000	29000000	17000000				60000000	45000000	43000000	1400000			0.957	High	7	0.00454841	35.9752	7
FALSE	IsMasterProtein	P51153	Ras-related protein Rab-13	26.1084	5	24	4	1	203	22.76	9.19	21000000	47000000	22000000				3900000	31000000	110000000				1.154	High	7	0.00454841	35.8253	5
FALSE	IsMasterProtein	Q9H9A6	Leucine-rich repeat-containing protein 40	16.7774	8	23	8	1	602	68.207	6.43	20000000	12000000	5900000				13000000	15000000	36000000				0.604	High	7	0.00454841	35.8047	8
FALSE	IsMasterProtein	P26583	High mobility group protein B2	11.9617	2	16	1	1	209	24.019	7.81	27000000	13000000	37000000				9400000	29000000		12000000		44000000	1.031	High	7	0.00454841	35.7431	2
FALSE	IsMasterProtein	P30044-1	Peroxiredoxin-5, mitochondrial	25.2336	4	22	4	1	214	22.073	8.7	4100000	5400000	7200000	4000000			8900000	12000000	15000000			8700000	1.424	High	7	0.00454841	35.6688	4
FALSE	IsMasterProtein	P13797	Plastin-3	29.8413	16	30	10	1	630	70.766	5.6				13000000	6700000	11000000				8700000	9500000	29000000	1.54	High	7	0.00454841	35.4715	16
FALSE	IsMasterProtein	Q9Y3F4-2	Isoform 2 of Serine-threonine kinase receptor-associated protein	42.9752	10	28	10	1	363	39.753	5.31	34000000			7500000	1200000	7200000	30000000	37000000	23000000	13000000	9100000	30000000	1.873	High	7	0.00454841	35.361	10
FALSE	IsMasterProtein	Q13619-1	cullin-4A	8.3004	6	31	3	1	759	87.624	8.13	25000000	6700000		1400000		1700000				4000000	4100000	8400000	0.274	High	7	0.00454841	35.3575	6
FALSE	IsMasterProtein	O00560-1	Syntenin-1	13.4228	3	21	3	1	298	32.424	7.53	16000000			17000000	8300000	13000000	6400000			16000000	18000000	11000000	0.668	High	7	0.00454841	35.1429	3
FALSE	IsMasterProtein	P26196	Probable ATP-dependent RNA helicase DDX6	19.8758	7	21	7	1	483	54.382	8.66	15000000		12000000	4800000	2200000	1800000	24000000		45000000	4300000	6200000	13000000	0.743	High	7	0.00454841	34.9375	7
FALSE	IsMasterProtein	Q9NZU5	LIM and cysteine-rich domains protein 1	26.0274	7	18	7	1	365	40.806	7.93	15000000	13000000					27000000	36000000	31000000				0.778	High	7	0.00454841	34.8763	7
FALSE	IsMasterProtein	O75340	programmed cell death protein 6	25.6545	5	18	5	1	191	21.855	5.4	42000000	22000000	24000000				24000000	25000000	39000000			5800000	1.848	High	7	0.00454841	34.7499	5
FALSE	IsMasterProtein	P20591	Interferon-induced GTP-binding protein Mx1	19.0332	10	31	7	1	662	75.473	5.83				3900000		3500000				8600000	7300000	14000000	0.708	High	7	0.00454841	34.4493	10
FALSE	IsMasterProtein	P01111	GTPase NRas	31.746	4	17	4	1	189	21.216	5.17	64000000	48000000	24000000				62000000	48000000	72000000		2500000	5500000	1.31	High	7	0.00454841	34.3736	4
FALSE	IsMasterProtein	Q7LG56-6	Isoform 6 of Ribonucleoside-diphosphate reductase subunit M2 B	13.2388	6	25	2	1	423	48.756	7.99	18000000						18000000	11000000	22000000				0.817	High	7	0.00454841	34.2159	6
FALSE	IsMasterProtein	P19367-3	Isoform 3 of Hexokinase-1	18.4582	15	26	12	1	921	102.672	6.76	21000000	20000000		2000000			22000000	30000000	37000000			3800000	0.778	High	7	0.00454841	34.1639	15
FALSE	IsMasterProtein	Q16629	serine/arginine-rich splicing factor 7	14.7059	3	23	2	1	238	27.35	11.82			24000000	4400000	6200000			53000000			5000000		0.778	High	7	0.00454841	34.1273	3
FALSE	IsMasterProtein	Q9UL25	Ras-related protein Rab-21	20	4	15	4	1	225	24.332	7.94	31000000	31000000	22000000				68000000	34000000	67000000			2900000	0.848	High	7	0.00454841	33.9723	4
FALSE	IsMasterProtein	Q13126-2	Isoform 2 of S-methyl-5'-thioadenosine phosphorylase	33.237	8	29	8	1	346	38.331	8.12				15000000	4900000	14000000				14000000	12000000	12000000	1.565	High	7	0.00454841	33.9379	8
FALSE	IsMasterProtein	P62333	26S protease regulatory subunit 10B	13.6247	4	15	4	1	389	44.145	7.49	19000000	6900000	27000000	6600000			17000000	16000000	38000000	11000000	9800000	22000000	0.407	High	7	0.00454841	33.906	4
FALSE	IsMasterProtein	P22087	rRNA 2'-O-methyltransferase fibrillarin	19.9377	5	13	5	1	321	33.763	10.18	49000000	29000000	8100000		3900000		37000000	15000000	41000000				0.65	High	7	0.00454841	33.8986	5
FALSE	IsMasterProtein	Q8TEC5	Putative E3 ubiquitin-protein ligase SH3RF2	5.62414	2	11	2	1	729	79.27	9.94	570000000	600000000	570000000				740000000	780000000	1200000000				0.119	High	7	0.00454841	33.8672	2
FALSE	IsMasterProtein	Q15907	Ras-related protein Rab-11B	27.5229	6	22	5	1	218	24.473	5.94	35000000	36000000	33000000	8500000		6900000	73000000	54000000	97000000	3000000	3000000	24000000	1.738	High	7	0.00454841	33.8396	6
FALSE	IsMasterProtein	Q9GZT4	serine racemase	20.2941	4	10	4	1	340	36.543	6.54		10000000	13000000				22000000	12000000	22000000				0.896	High	7	0.00454841	33.8327	4
FALSE	IsMasterProtein	Q09028	Histone-binding protein RBBP4	22.3529	8	37	5	1	425	47.626	4.89			2700000	6100000			9600000	11000000		6100000	4200000	12000000	1.818	High	7	0.00454841	33.6333	8
FALSE	IsMasterProtein	Q9BY42	protein RTF2 homolog	18.9542	5	16	5	1	306	33.865	8.59	12000000	10000000	8800000	3100000		4100000	19000000	10000000			3100000	8600000	0.995	High	7	0.00454841	33.5508	5
FALSE	IsMasterProtein	Q9Y5L0-2	transportin-3	11.5926	8	16	8	1	923	104.136	5.57	39000000	37000000					18000000	6700000	12000000	2500000		5200000	0.456	High	7	0.00454841	33.3944	8
FALSE	IsMasterProtein	O00217	NADH dehydrogenase [ubiquinone] iron-sulfur protein 8, mitochondrial	18.0952	3	16	3	1	210	23.69	6.34	53000000	39000000	42000000				70000000	100000000	100000000				0.54	High	8	0.00513479	33.2408	3
FALSE	IsMasterProtein	P62906	60S ribosomal protein L10A	25.8065	5	24	5	1	217	24.816	9.94	19000000			24000000	15000000	22000000	40000000		50000000	28000000	28000000	87000000	1.929	High	8	0.00513479	33.2153	5
FALSE	IsMasterProtein	Q15650	Activating signal cointegrator 1	21.1704	11	25	11	1	581	66.105	7.85	21000000	17000000	8000000				28000000	28000000	28000000				1.154	High	8	0.00513479	33.1261	11
FALSE	IsMasterProtein	Q9GZS3	WD repeat-containing protein 61	31.8033	6	14	6	1	305	33.56	5.47	32000000	13000000	4000000				21000000	6300000	22000000				1.254	High	8	0.00513479	33.0598	6
FALSE	IsMasterProtein	P30086	phosphatidylethanolamine-binding protein 1	42.246	6	19	6	1	187	21.044	7.53		7900000	22000000	7000000		1500000	15000000	21000000	43000000	3500000	2600000	28000000	2.162	High	8	0.00513479	33.0551	6
FALSE	IsMasterProtein	Q96A65	Exocyst complex component 4	10.7803	7	18	7	1	974	110.429	6.49	26000000	24000000	9500000				18000000	9400000		1600000	1500000	1900000	0.277	High	8	0.00513479	33.0318	7
FALSE	IsMasterProtein	Q13564-4	Isoform 4 of NEDD8-activating enzyme E1 regulatory subunit	13.7803	5	16	5	1	537	60.479	5.4	16000000	22000000	18000000				20000000	15000000	39000000	2000000	1500000	5200000	0.487	High	8	0.00513479	33.0242	5
FALSE	IsMasterProtein	P04040	catalase	17.2676	8	21	8	1	527	59.719	7.39			3700000	3400000	3300000	6200000					1700000	8300000	0.748	High	8	0.00513479	32.969	8
FALSE	IsMasterProtein	O75083	WD repeat-containing protein 1	16.5017	8	16	8	1	606	66.152	6.65	33000000	29000000	11000000	3600000			36000000	23000000	61000000		5900000	12000000	0.604	High	8	0.00513479	32.8421	8
FALSE	IsMasterProtein	P61254	60S ribosomal protein L26	16.5517	3	17	3	1	145	17.248	10.55	59000000	39000000	35000000	13000000	13000000	17000000	97000000	46000000	150000000				1.154	High	9	0.00565931	32.5457	3
FALSE	IsMasterProtein	Q5QNW6-2	Isoform 2 of Histone H2B type 2-F	25.3731	4	16	2	1	134	14.832	10.35					65000000				220000000			150000000	2.831	High	9	0.00565931	32.4207	4
FALSE	IsMasterProtein	Q8WUM0	Nuclear pore complex protein Nup133	10.8997	10	15	10	1	1156	128.898	5.1		32000000	5700000				33000000	9500000	21000000				0.425	High	9	0.00565931	32.4031	10
FALSE	IsMasterProtein	P21291	Cysteine and glycine-rich protein 1	36.7876	5	21	5	1	193	20.554	8.57	24000000	23000000	12000000	9000000	2000000	6100000	28000000	35000000		7300000	5500000	7100000	1.683	High	9	0.00565931	32.3975	5
FALSE	IsMasterProtein	O00767	acyl-CoA desaturase	11.6992	4	23	4	1	359	41.496	9	83000000	8900000	37000000	8800000	4100000	8500000	49000000	49000000	160000000	31000000	13000000	32000000	0.624	High	9	0.00565931	32.3747	4
FALSE	IsMasterProtein	P50416	Carnitine O-palmitoyltransferase 1, liver isoform	13.5834	9	22	9	1	773	88.311	8.65	38000000	23000000	13000000				20000000	24000000	32000000			4200000	0.569	High	10	0.00565931	32.1785	9
FALSE	IsMasterProtein	Q9UHX1-1	poly(U)-binding-splicing factor PUF60	25.5814	10	31	10	1	559	59.838	5.29	11000000		12000000	14000000	6300000	12000000			18000000	10000000	14000000	20000000	1.102	High	10	0.00565931	32.1642	10
FALSE	IsMasterProtein	Q9P2J5	Leucine--tRNA ligase, cytoplasmic	14.5408	13	32	13	1	1176	134.379	7.3	6900000	8300000		1800000	1500000	1900000	5300000	5700000	18000000	4800000	4000000	12000000	0.596	High	10	0.00565931	32.1182	13
FALSE	IsMasterProtein	Q05086	Ubiquitin-protein ligase E3A	10.1714	8	19	8	1	875	100.623	5.22	13000000	17000000	6200000				34000000	29000000	33000000				0.435	High	10	0.00565931	31.9826	8
FALSE	IsMasterProtein	P03372	estrogen receptor	7.73109	2	8	2	1	595	66.173	8.06	37000000	21000000	12000000					19000000	37000000				0.292	High	10	0.00565931	31.8168	2
FALSE	IsMasterProtein	O14966-1	Ras-related protein Rab-7L1	32.5123	6	14	6	1	203	23.14	7.18	67000000	39000000	26000000				42000000	27000000	57000000				1.512	High	10	0.00565931	31.5391	6
FALSE	IsMasterProtein	Q99733-2	Isoform 2 of Nucleosome assembly protein 1-like 4	7.51295	3	18	2	1	386	44.051	4.7								13000000					0.551	High	10	0.00565931	31.4678	3
FALSE	IsMasterProtein	O60716-1	Catenin delta-1	13.2231	10	33	10	1	968	108.103	6.23	26000000	6900000	3100000	4100000		1700000	4400000		40000000	8300000	5800000	13000000	0.559	High	10	0.00565931	31.3707	10
FALSE	IsMasterProtein	Q6UN15-1	Pre-mRNA 3'-end-processing factor FIP1	10.4377	4	12	4	1	594	66.487	5.59		11000000	9900000				14000000	15000000	19000000	3300000	1100000		0.468	High	10	0.00565931	31.3702	4
FALSE	IsMasterProtein	P60660	Myosin light polypeptide 6	39.0728	5	22	5	1	151	16.919	4.65	22000000		42000000	5600000	4800000		40000000	43000000	62000000	5900000	5400000	14000000	1.848	High	10	0.00565931	31.3314	5
FALSE	IsMasterProtein	P35232	Prohibitin	44.1176	11	28	11	1	272	29.786	5.76		31000000		15000000	3900000	7800000	13000000	23000000		9600000	12000000	28000000	3.084	High	10	0.00565931	31.2622	11
FALSE	IsMasterProtein	P53007	Tricarboxylate transport protein, mitochondrial	28.9389	6	18	6	1	311	33.991	9.89	120000000	69000000	23000000				56000000	69000000	180000000				1.154	High	10	0.00565931	31.1413	6
FALSE	IsMasterProtein	O14980	Exportin-1	14.2857	13	29	13	1	1071	123.306	6.06				9200000	2600000	3900000				2700000	6300000	21000000	0.661	High	10	0.00565931	30.9223	13
FALSE	IsMasterProtein	Q96CB8	integrator complex subunit 12	17.7489	4	10	4	1	462	48.777	9.69	28000000	22000000					15000000		32000000				0.585	High	10	0.00565931	30.9141	4
FALSE	IsMasterProtein	P43307	Translocon-associated protein subunit alpha	8.04196	2	14	2	1	286	32.215	4.49	61000000	45000000	54000000				55000000	59000000	100000000				0.778	High	10	0.00565931	30.891	2
FALSE	IsMasterProtein	O96019-1	Actin-like protein 6A	22.3776	6	19	6	1	429	47.43	5.6	20000000	20000000	20000000	3600000			39000000	8200000	32000000	1900000		10000000	0.931	High	10	0.00565931	30.8194	6
FALSE	IsMasterProtein	P09543-1	2',3'-cyclic-nucleotide 3'-phosphodiesterase	17.5772	6	24	6	1	421	47.549	9.07	25000000		14000000	5400000	2100000	4900000	22000000	13000000		9600000	6600000	16000000	0.54	High	10	0.00565931	30.7855	6
FALSE	IsMasterProtein	P54727	UV excision repair protein RAD23 homolog B	14.4254	4	17	4	1	409	43.145	4.84	15000000	12000000	25000000	5100000		1200000	18000000	17000000	39000000	7600000	3900000	27000000	0.968	High	10	0.00565931	30.7832	4
FALSE	IsMasterProtein	P53597	Succinyl-CoA ligase [ADP/GDP-forming] subunit alpha, mitochondrial	11.5607	3	18	3	1	346	36.227	8.79	75000000	2000000	34000000	270000		2500000	65000000	49000000	140000000			8700000	0.848	High	10	0.00565931	30.7502	3
FALSE	IsMasterProtein	Q14344	Guanine nucleotide-binding protein subunit alpha-13	11.1406	4	15	3	1	377	44.022	8	16000000	15000000	8800000				12000000	18000000	49000000				0.445	High	10	0.00565931	30.5576	4
FALSE	IsMasterProtein	Q14527	Helicase-like transcription factor	6.44202	5	17	5	1	1009	113.857	8.6	27000000	14000000	8000000				43000000	13000000	40000000				0.204	High	10	0.00565931	30.5089	5
FALSE	IsMasterProtein	P12830	Cadherin-1	6.00907	4	12	4	1	882	97.396	4.73	23000000	31000000	35000000				41000000	29000000	52000000				0.274	High	10	0.00565931	30.4326	4
FALSE	IsMasterProtein	P26639-2	Isoform 2 of Threonine--tRNA ligase, cytoplasmic	18.9153	13	24	12	1	756	86.806	6.77	18000000	15000000	17000000	8700000		5000000	18000000	19000000		7400000	4500000	19000000	0.842	High	10	0.00565931	30.3669	13
FALSE	IsMasterProtein	P17812	CTP synthase 1	18.9509	9	25	8	1	591	66.648	6.46	13000000			3300000		2600000		17000000	28000000	4600000	3300000	11000000	0.808	High	10	0.00565931	30.3554	9
FALSE	IsMasterProtein	Q7L2J0-1	7SK snRNA methylphosphate capping enzyme	9.43396	7	17	7	1	689	74.31	9.57	14000000	22000000					20000000	20000000	69000000	7000000			0.512	High	10	0.00565931	30.334	7
FALSE	IsMasterProtein	P57088	Transmembrane protein 33	10.5263	3	16	3	1	247	27.96	9.7	80000000	49000000	35000000		2300000		47000000	25000000	36000000				0.778	High	10	0.00565931	30.3257	3
FALSE	IsMasterProtein	O75439	mitochondrial-processing peptidase subunit beta	17.1779	7	15	7	1	489	54.331	6.83	26000000	26000000	18000000	4400000		3500000	17000000	31000000	74000000	5200000	6400000	6500000	0.778	High	10	0.00565931	30.3146	7
FALSE	IsMasterProtein	P14174	Macrophage Migration inhibitory factor	7.82609	1	17	1	1	115	12.468	7.88	420000000	480000000	550000000	950000000	310000000	810000000	670000000	680000000	900000000	910000000	720000000	960000000	0.778	High	10	0.00565931	30.2342	1
FALSE	IsMasterProtein	Q9P035	Very-long-chain (3R)-3-hydroxyacyl-CoA dehydratase 3	14.3646	4	17	4	1	362	43.132	8.94	25000000	29000000	26000000	1600000	1400000	3200000	34000000	39000000	44000000	1400000	3500000	9700000	0.668	High	10	0.00565931	30.2305	4
FALSE	IsMasterProtein	Q96IZ0	PRKC apoptosis WT1 regulator protein	14.1176	3	11	3	1	340	36.545	5.41	8000000	5200000	7700000				13000000	10000000	1900000	3700000	2700000	7300000	0.585	High	10	0.00565931	30.2128	3
FALSE	IsMasterProtein	P27105	erythrocyte band 7 integral membrane protein	13.5417	3	12	3	1	288	31.711	7.88	22000000	23000000	13000000				22000000	12000000	54000000				0.468	High	10	0.00565931	30.0546	3
FALSE	IsMasterProtein	Q8TC07-1	TBC1 domain family member 15	17.2214	10	33	10	1	691	79.44	5.67	24000000	16000000	6000000	2400000			11000000	10000000	26000000	3300000	2300000	6400000	0.863	High	10	0.00565931	30.0246	10
FALSE	IsMasterProtein	P08243-1	Asparagine synthetase [glutamine-hydrolyzing]	21.3904	10	35	10	1	561	64.329	6.86	9900000	8400000		9300000	2500000	7800000		9500000	19000000	15000000	15000000	21000000	0.863	High	10	0.00565931	29.9481	10
FALSE	IsMasterProtein	Q15382	GTP-binding protein rheb	30.9783	6	21	6	1	184	20.485	5.92	51000000	30000000	17000000	4300000			56000000	20000000	59000000	5600000	1800000	10000000	2.162	High	10	0.00565931	29.9129	6
FALSE	IsMasterProtein	Q9BU02-1	Thiamine-triphosphatase	38.6957	4	13	4	1	230	25.55	4.82	12000000	5500000	7100000				5500000	15000000	33000000				0.848	High	10	0.00565931	29.8901	4
FALSE	IsMasterProtein	O43572	A-kinase anchor protein 10, mitochondrial	9.51662	4	13	4	1	662	73.772	6.39	18000000	14000000	7300000				14000000	12000000	33000000		830000		0.283	High	10	0.00565931	29.7965	4
FALSE	IsMasterProtein	O00743	Serine/threonine-protein phosphatase 6 catalytic subunit	26.2295	6	23	6	1	305	35.121	5.69	24000000	22000000	18000000		1000000		33000000	20000000	9600000		5200000	8500000	0.931	High	10	0.00565931	29.7944	6
FALSE	IsMasterProtein	P26038	Moesin	25.6499	15	43	8	1	577	67.778	6.4				12000000		5400000					5200000	44000000	1.598	High	10	0.00565931	29.7448	15
FALSE	IsMasterProtein	Q13148-1	TAR DNA-binding protein 43	25.3623	5	18	5	1	414	44.711	6.19	19000000	19000000	12000000	2100000			19000000	21000000	56000000	5000000	2700000	6200000	0.833	High	10	0.00565931	29.7023	5
FALSE	IsMasterProtein	Q9Y305-4	Isoform 4 of Acyl-coenzyme A thioesterase 9, mitochondrial	16.2946	7	29	7	1	448	50.818	8.53	19000000	16000000	9800000	3700000			16000000	17000000	22000000	6700000	7000000	12000000	0.743	High	10	0.00565931	29.6524	7
FALSE	IsMasterProtein	P13804-1	Electron transfer flavoprotein subunit alpha, mitochondrial	30.6306	7	21	7	1	333	35.058	8.38		10000000	3400000	2700000			13000000	7900000	16000000		2200000	14000000	1.462	High	10	0.00565931	29.6321	7
FALSE	IsMasterProtein	Q15417	Calponin-3	27.9635	8	25	7	1	329	36.391	6.05				3200000		3400000				7100000	5300000	6800000	1.976	High	10	0.00565931	29.4958	8
FALSE	IsMasterProtein	P19387	DNA-directed RNA polymerase II subunit RPB3	15.2727	3	17	3	1	275	31.422	4.92	37000000	18000000	11000000	3800000			23000000	21000000	38000000		3700000	2000000	0.585	High	10	0.00565931	29.4836	3
FALSE	IsMasterProtein	P46060	Ran GTPase-activating protein 1	16.5247	6	16	6	1	587	63.502	4.68	30000000			5200000	1300000				8600000	3900000	3600000	11000000	0.501	High	10	0.00565931	29.4536	6
FALSE	IsMasterProtein	Q16576-1	Histone-binding protein RBBP7	12.9412	6	31	3	1	425	47.79	5.05			1900000	4200000				22000000		5900000	2600000	14000000	1.239	High	10	0.00565931	29.2668	6
FALSE	IsMasterProtein	P42166	Lamina-associated polypeptide 2, isoform alpha	7.4928	4	14	1	1	694	75.446	7.66												2800000	0.259	High	10	0.00565931	29.0571	4
FALSE	IsMasterProtein	P46782	40S ribosomal protein S5	27.9412	4	14	4	1	204	22.862	9.72	16000000		61000000	22000000	7900000	14000000		62000000	59000000		17000000	17000000	2.162	High	10	0.00565931	29.049	4
FALSE	IsMasterProtein	P62910	60S ribosomal protein L32	17.037	2	12	2	1	135	15.85	11.33	73000000	3000000	63000000		3200000		64000000	3700000	37000000				2.162	High	10	0.00565931	28.8526	2
FALSE	IsMasterProtein	P61158	actin-related protein 3	18.4211	4	15	4	1	418	47.341	5.88		3600000	4600000	3300000			8500000	5100000	13000000	3400000	3100000	6700000	0.492	High	10	0.00565931	28.7942	4
FALSE	IsMasterProtein	P52630-3	signal transducer and activator of transcription 2	10.4583	6	16	6	1	851	97.855	5.49	24000000	12000000					9200000	9000000	18000000			3000000	0.342	High	10	0.00565931	28.7476	6
FALSE	IsMasterProtein	Q7L576-1	cytoplasmic FMR1-interacting protein 1	10.5347	12	25	12	1	1253	145.089	6.9		13000000	7300000	1900000			16000000	18000000	19000000	6300000	2300000	4800000	0.438	High	10	0.00565931	28.7162	12
FALSE	IsMasterProtein	O15091	Mitochondrial ribonuclease P protein 3	18.0103	9	19	9	1	583	67.272	8.78	19000000	19000000	12000000				18000000	8500000	17000000				0.701	High	10	0.00565931	28.6784	9
FALSE	IsMasterProtein	Q96T51	RUN and FYVE domain-containing protein 1	14.548	9	15	9	1	708	79.767	5.74	9800000						8800000		7900000				0.52	High	10	0.00565931	28.4944	9
FALSE	IsMasterProtein	P40692-1	DNA mismatch repair protein MLH1	8.06878	6	15	6	1	756	84.548	5.72	25000000	11000000	7000000				8500000	19000000	29000000	3300000			0.311	High	10	0.00565931	28.4855	6
FALSE	IsMasterProtein	Q9NUQ8	ATP-binding cassette sub-family F member 3	7.33427	5	20	5	1	709	79.695	6.34	21000000	7400000	8000000	1800000		2000000	11000000	14000000	21000000	3900000	4100000	9800000	0.299	High	10	0.00565931	28.4744	5
FALSE	IsMasterProtein	P39656	Dolichyl-diphosphooligosaccharide--protein glycosyltransferase 48 kDa subunit	22.807	9	24	9	1	456	50.769	6.55	80000000	37000000	28000000	7200000		2700000	52000000	33000000	86000000		4600000	16000000	1.291	High	10	0.00565931	28.3919	9
FALSE	IsMasterProtein	O76031	ATP-dependent Clp protease ATP-binding subunit clpX-like, mitochondrial	15.9558	9	19	9	1	633	69.181	7.58	39000000	23000000	17000000				23000000	23000000	36000000	4200000	4600000		0.602	High	10	0.00565931	28.3612	9
FALSE	IsMasterProtein	P54578	Ubiquitin carboxyl-terminal hydrolase 14	24.8988	11	26	11	1	494	56.033	5.3				12000000		6800000				5800000	5900000	31000000	1.438	High	10	0.00565931	28.3497	11
FALSE	IsMasterProtein	Q9NXV6	CDKN2A-interacting protein	10.5172	4	13	4	1	580	61.088	9.01	3500000	4300000	1500000				6100000	8400000	9000000				0.377	High	10	0.00565931	28.2182	4
FALSE	IsMasterProtein	Q15185	Prostaglandin E synthase 3	35.625	5	22	5	1	160	18.685	4.54	77000000	53000000	64000000	32000000	12000000	42000000	38000000		27000000	48000000	31000000	58000000	2.162	High	10	0.00565931	28.1047	5
FALSE	IsMasterProtein	P13796	Plastin-2	24.2424	13	29	8	1	627	70.244	5.43				5700000	1200000					5500000	5000000	22000000	1.154	High	10	0.00565931	28.0927	13
FALSE	IsMasterProtein	P52209	6-phosphogluconate dehydrogenase, decarboxylating	18.4265	7	16	7	1	483	53.106	7.23	11000000			8900000				6200000	12000000		5900000	36000000	0.711	High	10	0.00565931	28.0127	7
FALSE	IsMasterProtein	P61586	Transforming protein RhoA	44.5596	6	23	2	1	193	21.754	6.1	19000000		3800000	3800000			46000000	2500000	29000000			8600000	3.924	High	10	0.00565931	27.909	6
FALSE	IsMasterProtein	P15121	aldose reductase	35.1266	10	30	10	1	316	35.83	6.98				33000000		12000000				8100000	23000000	120000000	2.728	High	10	0.00565931	27.7019	10
FALSE	IsMasterProtein	Q01518-1	adenylyl cyclase-associated protein 1	23.7895	9	32	9	1	475	51.869	8.06	4300000	7300000		12000000	2100000	5100000	11000000		29000000	6000000	13000000	54000000	1.154	High	10	0.00565931	27.6938	9
FALSE	IsMasterProtein	Q99439	Calponin-2	19.4175	5	17	4	1	309	33.675	7.33			1900000	9400000						13000000	8000000	19000000	0.896	High	11	0.00580781	27.6169	5
FALSE	IsMasterProtein	Q9P2Q2	FERM domain-containing protein 4A	9.14341	5	15	5	1	1039	115.387	8.87	3100000	34000000	11000000				20000000	21000000	23000000				0.245	High	11	0.00580781	27.582	5
FALSE	IsMasterProtein	P30153	serine/threonine-protein phosphatase 2A 65 kDa regulatory subunit A alpha isoform	22.5806	10	23	10	1	589	65.267	5.11	19000000		13000000	7300000			8900000	16000000	17000000	2900000	1300000	18000000	1.031	High	11	0.00580781	27.5467	10
FALSE	IsMasterProtein	P06737-1	Glycogen phosphorylase, liver form	10.6257	9	22	5	1	847	97.087	7.17				6300000		1600000				4700000	6000000	1800000	0.374	High	11	0.00580781	27.5291	9
FALSE	IsMasterProtein	P61088	ubiquitin-conjugating enzyme E2 N	34.8684	4	16	4	1	152	17.127	6.57	15000000	12000000	19000000	3400000			14000000	18000000	40000000		2100000	9600000	1.31	High	11	0.00580781	27.3269	4
FALSE	IsMasterProtein	Q03252	Lamin-B2	15.1667	9	19	7	1	600	67.647	5.35					5200000				37000000			20000000	0.658	High	11	0.00580781	27.2828	9
FALSE	IsMasterProtein	Q13057-2	Isoform 2 of Bifunctional coenzyme A synthase	18.0438	8	21	8	1	593	65.299	7.64			1000000	7400000	2500000	3700000		1900000		4100000	13000000	7200000	0.978	High	11	0.00580781	27.2691	8
FALSE	IsMasterProtein	Q9BUN8	Derlin-1	15.5378	3	16	3	1	251	28.782	9.51	66000000	67000000	120000000	5600000			76000000	66000000	23000000	8400000	6400000	11000000	0.778	High	11	0.00580781	27.2649	3
FALSE	IsMasterProtein	Q8IX01-1	SURP and G-patch domain-containing protein 2	6.65434	7	16	7	1	1082	120.132	7.28		19000000	3700000				19000000	14000000	27000000				0.292	High	11	0.00580781	27.2129	7
FALSE	IsMasterProtein	Q9H6T0	Epithelial splicing regulatory protein 2	10.0413	6	23	3	1	727	78.351	6.71	11000000						10000000	8700000	18000000	2300000	3300000	8900000	0.425	High	11	0.00580781	27.1888	6
FALSE	IsMasterProtein	Q9BSJ8-2	Isoform 2 of Extended synaptotagmin-1	7.71993	7	21	7	1	1114	123.925	5.78	20000000	8800000	14000000	3400000			10000000	16000000	15000000	2500000		5100000	0.374	High	11	0.00580781	27.1216	7
FALSE	IsMasterProtein	P35914	Hydroxymethylglutaryl-CoA lyase, mitochondrial	31.0769	8	24	8	1	325	34.338	8.54				11000000	4500000	10000000				6900000	4400000	13000000	2.162	High	11	0.00580781	27.0752	8
FALSE	IsMasterProtein	Q8N122	Regulatory-associated protein of mTOR	8.2397	8	21	8	1	1335	148.942	6.89		13000000	6500000	1700000			12000000	17000000		5100000	2900000	3100000	0.251	High	11	0.00580781	27.0408	8
FALSE	IsMasterProtein	Q96HU1-2	Isoform 2 of Small G protein signaling modulator 3	8.88031	4	13	4	1	777	88.252	6.06	16000000	11000000	11000000				5200000		21000000				0.307	High	11	0.00580781	27.0088	4
FALSE	IsMasterProtein	P11217	Glycogen phosphorylase, muscle form	11.639	7	15	2	1	842	97.031	7.03											2100000		0.32	High	11	0.00580781	26.9736	7
FALSE	IsMasterProtein	Q5VU43-4	Isoform 4 of Myomegalin	1.4818	4	23	3	0	2362	267.014	5.48	140000000	54000000	60000000	41000000	13000000	15000000	76000000	74000000	170000000	160000000	120000000	140000000	0.062	High	11	0.00580781	26.9684	4
FALSE	IsMasterProtein	P60900	Proteasome subunit alpha type-6	27.6423	6	14	6	1	246	27.382	6.76		29000000	33000000	17000000		13000000	43000000		83000000	12000000		46000000	1.512	High	11	0.00580781	26.9419	6
FALSE	IsMasterProtein	Q15771	Ras-related protein Rab-30	17.734	3	17	2	1	203	23.044	4.97	11000000	3600000	4400000				12000000	12000000					0.468	High	11	0.00580781	26.8903	3
FALSE	IsMasterProtein	Q99798	Aconitate hydratase, mitochondrial	17.6923	11	22	11	1	780	85.372	7.61				6600000	1400000	4800000				4100000	5000000	16000000	0.855	High	11	0.00580781	26.8397	11
FALSE	IsMasterProtein	Q9BWF3-1	RNA-binding protein 4	21.1538	5	9	5	1	364	40.289	7.08	16000000	11000000					18000000	19000000	27000000				0.616	High	11	0.00580781	26.819	5
FALSE	IsMasterProtein	P35221-2	Isoform 2 of Catenin alpha-1	18.6022	12	25	12	1	930	102.571	6.34	9000000	4700000	12000000	2000000			8700000		19000000	6900000	2300000	21000000	0.61	High	11	0.00580781	26.755	12
FALSE	IsMasterProtein	P46779-3	Isoform 3 of 60S ribosomal protein L28	15.3846	3	28	3	1	169	19.136	10.83	230000000	95000000	66000000	23000000	19000000	15000000	170000000	120000000	180000000	42000000	35000000	71000000	0.701	High	11	0.00580781	26.7372	3
FALSE	IsMasterProtein	P62318	small nuclear ribonucleoprotein sm d3	15.0794	2	11	2	1	126	13.907	10.32		39000000	37000000	7700000	4400000	5900000	47000000	34000000	47000000	5800000	3100000	25000000	0.668	High	11	0.00580781	26.6901	2
FALSE	IsMasterProtein	O95292	Vesicle-associated membrane protein-associated protein B/C	17.6955	3	12	3	1	243	27.211	7.3	5200000	4200000	54000000				20000000	8700000	33000000	4100000		3500000	0.778	High	11	0.00580781	26.5766	3
FALSE	IsMasterProtein	P48735	Isocitrate dehydrogenase [NADP], mitochondrial	15.708	6	20	6	1	452	50.877	8.69	11000000	29000000	12000000	2300000	3400000		42000000	35000000	85000000		1800000	8200000	0.682	High	11	0.00580781	26.4883	6
FALSE	IsMasterProtein	O00425	Insulin-like growth factor 2 mRNA-binding protein 3	21.7617	11	25	9	1	579	63.666	8.87	17000000			3500000						8600000	6300000	16000000	1.202	High	11	0.00580781	26.3718	11
FALSE	IsMasterProtein	Q02790	Peptidyl-prolyl cis-trans isomerase FKBP4	10.2397	3	15	3	1	459	51.772	5.43	11000000	11000000	11000000	7800000			20000000	15000000	44000000			8800000	0.25	High	11	0.00580781	26.36	3
FALSE	IsMasterProtein	P21912	Succinate dehydrogenase [ubiquinone] iron-sulfur subunit, mitochondrial	26.0714	7	25	7	1	280	31.609	8.76	4400000			11000000	2800000	360000000	8600000	55000000	14000000	9600000	9000000	18000000	1.081	High	11	0.00580781	26.2896	7
FALSE	IsMasterProtein	P11166	Solute carrier family 2, facilitated glucose transporter member 1	11.3821	5	21	5	1	492	54.049	8.72	65000000	43000000	33000000				34000000	33000000	77000000	3000000		3900000	1.254	High	11	0.00580781	26.208	5
FALSE	IsMasterProtein	Q9H2U1	ATP-dependent RNA helicase DHX36	5.05952	4	13	3	1	1008	114.688	7.68	5000000		1000000					3900000		1700000	1400000	2500000	0.169	High	11	0.00580781	26.1112	4
FALSE	IsMasterProtein	P33316-3	Deoxyuridine 5'-triphosphate nucleotidohydrolase, mitochondrial	25	5	16	5	1	252	26.547	9.36				21000000	9700000	21000000				15000000	8900000		1.254	High	11	0.00580781	25.9981	5
FALSE	IsMasterProtein	P24534	Elongation factor 1-beta	24.8889	4	16	3	1	225	24.748	4.67			39000000	23000000		10000000			48000000	17000000	31000000	57000000	0.848	High	11	0.00580781	25.978	4
FALSE	IsMasterProtein	O00483	Cytochrome c oxidase subunit NDUFA4	27.1605	2	10	2	1	81	9.364	9.38	280000000	180000000	110000000				180000000	150000000	200000000				1.154	High	11	0.00580781	25.9674	2
FALSE	IsMasterProtein	Q13136	Liprin-alpha-1	16.5557	14	30	13	1	1202	135.695	6.29				210000000		270000000		8000000		140000000	3900000	15000000	0.496	High	11	0.00580781	25.9353	14
FALSE	IsMasterProtein	Q96CU9	FAD-dependent oxidoreductase domain-containing protein 1	9.87654	4	13	4	1	486	53.778	7.78	16000000	7800000		3300000			16000000	9200000	25000000	2000000	2000000	2600000	0.425	High	11	0.00580781	25.8189	4
FALSE	IsMasterProtein	P52565-1	rho GDP-dissociation inhibitor 1	12.7451	2	12	2	1	204	23.193	5.11			9300000	10000000		8200000	18000000	12000000	34000000		3600000	28000000	0.638	High	11	0.00580781	25.8046	2
FALSE	IsMasterProtein	Q7KZF4	staphylococcal nuclease domain-containing protein 1	17.9121	13	23	13	1	910	101.934	7.17				9000000			15000000			5700000	3300000	30000000	0.647	High	11	0.00580781	25.7574	13
FALSE	IsMasterProtein	P04183	Thymidine kinase, cytosolic	38.4615	7	22	7	1	234	25.452	8.51	43000000			5800000	2400000	13000000	18000000	21000000	37000000	11000000	6800000		1.738	High	11	0.00580781	25.661	7
FALSE	IsMasterProtein	P51149	ras-related protein Rab-7a	49.7585	11	20	11	1	207	23.475	6.7	6700000			15000000		2000000	41000000	38000000	79000000	5900000	6000000	94000000	3.437	High	11	0.00580781	25.4633	11
FALSE	IsMasterProtein	Q5JQF8	Polyadenylate-binding protein 1-like 2	13	3	16	2	0	200	22.785	9.1	240000000	230000000	180000000	44000000	16000000	30000000		260000000	490000000	99000000	88000000	150000000	0.701	High	11	0.00580781	25.4613	3
FALSE	IsMasterProtein	Q7Z434	Mitochondrial antiviral-signaling protein	6.85185	2	8	2	1	540	56.493	5.52	30000000	23000000	36000000					51000000	90000000				0.222	High	11	0.00580781	25.4444	2
FALSE	IsMasterProtein	Q96I24-1	Far upstream element-binding protein 3	13.986	6	13	5	1	572	61.602	8.38		5300000	7900000				17000000	16000000	16000000			9600000	0.438	High	11	0.00580781	25.4275	6
FALSE	IsMasterProtein	Q5VU43-2	Isoform 2 of Myomegalin	3.18021	4	14	4	1	1132	128.384	5.11		12000000	820000				13000000	14000000	25000000				0.133	High	11	0.00580781	25.405	4
FALSE	IsMasterProtein	O75874	Isocitrate dehydrogenase [NADP] cytoplasmic	28.5024	9	20	9	1	414	46.63	7.01				17000000	2500000	10000000					9700000	80000000	1.154	High	11	0.00580781	25.3771	9
FALSE	IsMasterProtein	Q92615	la-related protein 4B	9.34959	6	20	5	1	738	80.503	6.92	30000000	7000000	7200000				31000000	19000000				3500000	0.401	High	11	0.00580781	25.3719	6
FALSE	IsMasterProtein	Q9NR31	GTP-binding protein SAR1a	37.3737	5	15	3	1	198	22.353	6.68	33000000							29000000	7700000			19000000	1.61	High	11	0.00580781	25.3637	5
FALSE	IsMasterProtein	Q9UPM8-1	AP-4 complex subunit epsilon-1	7.65172	9	25	9	1	1137	127.206	5.99	25000000	25000000	13000000				24000000	23000000	24000000				0.382	High	11	0.00580781	25.3099	9
FALSE	IsMasterProtein	P00505	Aspartate aminotransferase, mitochondrial	21.8605	8	10	8	1	430	47.487	9.01				8900000								37000000	0.887	High	11	0.00580781	25.3042	8
FALSE	IsMasterProtein	P37837	Transaldolase	21.0682	7	24	7	1	337	37.516	6.81			23000000	16000000	1900000	7600000				9600000	8900000	60000000	0.957	High	11	0.00580781	25.2922	7
FALSE	IsMasterProtein	Q9BXK1	krueppel-like factor 16	10.3175	1	11	1	1	252	25.415	9.88	13000000	8600000	3400000				14000000	9900000		1200000		1100000	0.425	High	11	0.00580781	25.2662	1
FALSE	IsMasterProtein	Q5T6V5	UPF0553 protein C9orf64	9.09091	3	12	3	1	341	39.004	5.88	33000000	20000000	13000000				25000000	19000000	38000000				0.304	High	11	0.00580781	25.239	3
FALSE	IsMasterProtein	Q9Y6G9	Cytoplasmic dynein 1 light intermediate chain 1	14.5315	6	15	6	1	523	56.544	6.42	21000000	15000000	10000000				21000000	24000000	40000000				0.562	High	11	0.00580781	25.2146	6
FALSE	IsMasterProtein	Q53EZ4-1	Centrosomal protein of 55 kDa	7.75862	3	11	3	1	464	54.145	7.01	11000000						16000000	14000000	19000000	3700000			0.241	High	11	0.00580781	25.1944	3
FALSE	IsMasterProtein	P36639	7,8-dihydro-8-oxoguanine triphosphatase	12.6904	2	9	2	1	197	22.505	5.27	17000000	20000000	16000000				18000000					3300000	0.468	High	11	0.00580781	25.1552	2
FALSE	IsMasterProtein	Q9C0B7	Transport and Golgi organization protein 6 homolog	6.21572	5	12	5	1	1094	120.671	6.11	20000000	12000000	5200000				11000000	9000000	11000000	2600000			0.187	High	11	0.00580781	25.1506	5
FALSE	IsMasterProtein	Q10713	Mitochondrial-processing peptidase subunit alpha	9.33333	5	18	5	1	525	58.216	6.92	30000000	26000000	17000000	1500000			38000000	37000000	44000000			4100000	0.45	High	11	0.00580781	25.1251	5
FALSE	IsMasterProtein	P84098	60S ribosomal protein L19	13.2653	2	11	2	1	196	23.451	11.47	46000000			13000000	14000000			33000000	150000000	12000000		51000000	0.668	High	11	0.00580781	25.0816	2
FALSE	IsMasterProtein	Q9H1I8-1	Activating signal cointegrator 1 complex subunit 2	9.77543	6	17	6	1	757	86.306	5.16	22000000	11000000	10000000				16000000	15000000	26000000				0.54	High	11	0.00580781	25.0208	6
FALSE	IsMasterProtein	P31939	bifunctional purine biosynthesis protein purH	25.6757	11	22	11	1	592	64.575	6.71				8400000			12000000		9500000		4400000	28000000	1.11	High	11	0.00580781	24.9206	11
FALSE	IsMasterProtein	P82650	28S ribosomal protein S22, mitochondrial	18.3333	6	15	6	1	360	41.254	7.9	24000000	7600000	20000000				14000000	9300000	40000000	2600000		7000000	0.905	High	11	0.00580781	24.891	6
FALSE	IsMasterProtein	Q7Z3U7-1	Protein MON2 homolog	4.13512	6	15	6	1	1717	190.237	6.06	21000000	19000000	11000000				13000000	14000000	25000000				0.155	High	11	0.00580781	24.795	6
FALSE	IsMasterProtein	Q8TCT9-2	Isoform 2 of Minor histocompatibility antigen H13	13.615	6	30	6	1	426	46.795	7.23	33000000	29000000	23000000	1500000		2700000	31000000	28000000	63000000			9400000	1.448	High	11	0.00580781	24.7715	6
FALSE	IsMasterProtein	Q7Z3Y8	Keratin, type I cytoskeletal 27	5.44662	3	17	1	1	459	49.792	5.05					8800000								0.292	High	11	0.00580781	24.7301	3
FALSE	IsMasterProtein	P15559-1	NAD(P)H dehydrogenase [quinone] 1	32.4818	7	15	7	1	274	30.848	8.88	34000000	27000000	14000000	9300000			26000000	6300000	29000000		6300000	19000000	2.455	High	11	0.00580781	24.7014	7
FALSE	IsMasterProtein	Q9BRK5-1	45 kDa calcium-binding protein	22.6519	6	19	6	1	362	41.78	4.86	32000000	32000000	36000000				33000000	36000000	50000000	4200000		6200000	0.931	Medium	22	0.011213	24.556	6
FALSE	IsMasterProtein	Q8TF68-1	Zinc finger protein 384	7.97227	3	8	3	1	577	63.179	8.95	18000000	14000000	2300000				12000000		33000000	4900000		3600000	0.269	Medium	22	0.011213	24.5347	3
FALSE	IsMasterProtein	P25786-2	Isoform Long of Proteasome subunit alpha type-1	20.4461	5	19	5	1	269	30.22	6.99		10000000	13000000	15000000	3700000	9400000	18000000	9800000	42000000	12000000	10000000	31000000	0.833	Medium	22	0.011213	24.5249	5
FALSE	IsMasterProtein	Q9Y570-4	Isoform 4 of Protein phosphatase methylesterase 1	13	4	18	4	1	400	43.842	5.85	25000000	15000000	17000000				34000000	26000000	41000000	3000000	3600000	6500000	0.52	Medium	22	0.011213	24.4022	4
FALSE	IsMasterProtein	P53985	Monocarboxylate transporter 1	6.4	3	11	3	1	500	53.909	8.66				6600000		6200000				12000000	9200000	14000000	0.719	Medium	22	0.011213	24.3552	3
FALSE	IsMasterProtein	Q9Y2T4	Serine/threonine-protein phosphatase 2A 55 kDa regulatory subunit B gamma isoform	3.80313	2	13	2	0	447	51.483	6.37	51000000	77000000		45000000	11000000	37000000	100000000	52000000	180000000	37000000	41000000	44000000	0.186	Medium	22	0.011213	24.2807	2
FALSE	IsMasterProtein	P10620	Microsomal glutathione S-transferase 1	27.0968	4	9	4	1	155	17.587	9.39	130000000	52000000					23000000	14000000	140000000				4.179	Medium	22	0.011213	24.2382	4
FALSE	IsMasterProtein	Q6IN85	Serine/threonine-protein phosphatase 4 regulatory subunit 3A	7.20288	5	13	1	1	833	95.308	4.94	5100000												0.271	Medium	22	0.011213	24.0567	5
FALSE	IsMasterProtein	P60228	Eukaryotic translation initiation factor 3 subunit E	18.427	8	19	8	1	445	52.187	6.04				8900000	2200000	3300000			4400000	4900000	10000000	28000000	0.778	Medium	22	0.011213	24.04	8
FALSE	IsMasterProtein	Q9UGI8	Testin	16.3895	6	20	6	1	421	47.964	7.68				11000000	2800000	6000000	2800000		1500000	17000000	13000000	16000000	0.931	Medium	22	0.011213	24.0177	6
FALSE	IsMasterProtein	O43772	mitochondrial carnitine/acylcarnitine carrier protein	13.6213	5	15	5	1	301	32.922	9.41	36000000	21000000	11000000				18000000	23000000	43000000				0.995	Medium	22	0.011213	23.9913	5
FALSE	IsMasterProtein	P06730-2	Isoform 2 of Eukaryotic translation initiation factor 4E	10.0806	2	13	2	1	248	28.76	6.42	21000000	16000000	23000000	9800000		3400000		40000000	79000000	11000000	5100000		0.311	Medium	22	0.011213	23.9658	2
FALSE	IsMasterProtein	Q9NZ08-2	Isoform 2 of Endoplasmic reticulum aminopeptidase 1	10.5485	8	19	8	1	948	107.772	6.28	22000000	17000000		2800000			22000000	15000000	31000000	5400000	4600000	3500000	0.389	Medium	22	0.011213	23.8868	8
FALSE	IsMasterProtein	Q8N6R0-5	Methyltransferase-like protein 13	12.4464	6	15	6	1	699	78.718	6.73	37000000	22000000	18000000				27000000	23000000	49000000				0.369	Medium	22	0.011213	23.875	6
FALSE	IsMasterProtein	O14530	Thioredoxin domain-containing protein 9	22.1239	5	22	5	1	226	26.517	5.88	40000000	14000000	20000000				28000000	23000000	54000000			9000000	1.054	Medium	22	0.011213	23.8022	5
FALSE	IsMasterProtein	P35609	Alpha-actinin-2	10.8501	8	16	3	0	894	103.788	5.45												17000000	0.34	Medium	22	0.011213	23.7166	8
FALSE	IsMasterProtein	Q9UNY4-1	transcription termination factor 2	5.33563	6	14	6	1	1162	129.508	8.37	16000000	22000000					16000000	10000000	41000000				0.189	Medium	22	0.011213	23.7089	6
FALSE	IsMasterProtein	P48594	Serpin B4	34.1026	11	18	3	1	390	44.825	6.21						7900000							3.217	Medium	22	0.011213	23.6882	11
FALSE	IsMasterProtein	P49588-2	Isoform 2 of Alanine--tRNA ligase, cytoplasmic	14.6169	11	26	11	1	992	109.249	5.57				7600000		4000000	28000000	26000000	58000000		6800000	29000000	0.61	Medium	22	0.011213	23.6822	11
FALSE	IsMasterProtein	Q9P0J0-2	Isoform 2 of NADH dehydrogenase [ubiquinone] 1 alpha subcomplex subunit 13	16.6667	4	15	4	1	222	24.866	9.7	47000000	15000000	8000000				33000000	23000000	85000000				1.424	Medium	22	0.011213	23.6486	4
FALSE	IsMasterProtein	Q5JPI3	Uncharacterized protein C3orf38	31.003	6	10	6	1	329	37.517	6.47	27000000	14000000							32000000				1.154	Medium	22	0.011213	23.602	6
FALSE	IsMasterProtein	P29373	Cellular retinoic acid-binding protein 2	50	5	9	5	1	138	15.683	5.4						16000000	43000000	37000000	59000000				1.848	Medium	22	0.011213	23.5352	5
FALSE	IsMasterProtein	O75489	NADH dehydrogenase [ubiquinone] iron-sulfur protein 3, mitochondrial	31.8182	6	13	6	1	264	30.223	7.5	35000000	19000000	31000000	1600000			44000000	34000000	56000000				0.995	Medium	22	0.011213	23.4809	6
FALSE	IsMasterProtein	P49321	Nuclear autoantigenic sperm protein	11.1675	9	16	9	1	788	85.186	4.3				9400000		1600000				8000000	10000000	30000000	0.668	Medium	22	0.011213	23.3871	9
FALSE	IsMasterProtein	O75131	Copine-3	10.2421	5	17	5	1	537	60.092	5.85	22000000	8000000	9700000	9500000	1200000	4900000		15000000	40000000		8500000	21000000	0.468	Medium	22	0.011213	23.3772	5
FALSE	IsMasterProtein	Q15293	Reticulocalbin-1	16.6163	5	15	5	1	331	38.866	5				9300000	2000000	5000000				15000000	8800000	37000000	1.054	Medium	22	0.011213	23.3573	5
FALSE	IsMasterProtein	Q9BYJ9-1	YTH domain-containing family protein 1	11.6279	6	17	4	1	559	60.836	8.79	24000000						18000000	20000000	29000000				0.823	Medium	22	0.011213	23.2854	6
FALSE	IsMasterProtein	Q9HA64	Ketosamine-3-kinase	22.3301	7	41	7	1	309	34.39	7.33		28000000	18000000	12000000	8500000	40000000	35000000	37000000	64000000	15000000	4600000	13000000	1.783	Medium	22	0.011213	23.2463	7
FALSE	IsMasterProtein	P43243	Matrin-3	20.0708	13	30	13	1	847	94.565	6.25	5600000	6400000			6100000		7600000	7500000	19000000	2000000	2100000	15000000	0.931	Medium	35	0.0172329	23.1368	13
FALSE	IsMasterProtein	Q8NE71-1	ATP-binding cassette sub-family F member 1	9.34911	7	15	7	1	845	95.866	6.8				6400000	1400000	5100000			3900000	3500000	3200000	12000000	0.409	Medium	35	0.0172329	23.1238	7
FALSE	IsMasterProtein	P84095	Rho-related GTP-binding protein RhoG	32.4607	4	11	3	1	191	21.295	8.12									11000000				1.154	Medium	35	0.0172329	23.1149	4
FALSE	IsMasterProtein	Q9H267	Vacuolar protein sorting-associated protein 33B	12.4797	7	12	7	1	617	70.54	6.71	15000000	29000000					14000000	17000000	9400000				0.512	Medium	35	0.0172329	23.1001	7
FALSE	IsMasterProtein	Q8N8R3-1	mitochondrial basic amino acids transporter	16.5017	5	13	5	1	303	32.042	8.75	43000000	200000000	7100000				17000000	78000000	27000000				0.968	Medium	35	0.0172329	23.0771	5
FALSE	IsMasterProtein	Q9Y5Q8-3	Isoform 3 of General transcription factor 3C polypeptide 5	8.74525	3	10	3	1	526	60.331	7.08	9300000	31000000					24000000	22000000	44000000				0.205	Medium	35	0.0172329	23.029	3
FALSE	IsMasterProtein	Q92538	Golgi-specific brefeldin A-resistance guanine nucleotide exchange factor 1	3.06616	4	21	3	1	1859	206.315	5.73	13000000	9400000					9700000	10000000		26000000		6500000	0.087	Medium	35	0.0172329	23.0093	4
FALSE	IsMasterProtein	P38606	V-type proton ATPase catalytic subunit A	9.40032	6	17	6	1	617	68.26	5.52	8900000	6300000	8800000	2000000		4400000			12000000	1000000	1900000	9900000	0.413	Medium	35	0.0172329	23.0011	6
FALSE	IsMasterProtein	Q9NXR7-1	Isoform 1 of BRCA1-A complex subunit BRE	11.5663	4	12	4	1	415	46.944	6.14	12000000	11000000	8500000				10000000	12000000	17000000	1200000			0.468	Medium	35	0.0172329	22.9898	4
FALSE	IsMasterProtein	Q96S55-1	ATPase WRNIP1	9.47368	5	13	5	1	665	72.088	6.1	31000000	12000000					19000000	29000000	46000000				0.389	Medium	35	0.0172329	22.9813	5
FALSE	IsMasterProtein	P26640	Valine--tRNA ligase	8.46519	8	18	8	1	1264	140.387	7.59				3700000		1700000				2500000	3700000	13000000	0.301	Medium	35	0.0172329	22.9756	8
FALSE	IsMasterProtein	O95994	Anterior gradient protein 2 homolog	32.5714	4	11	4	1	175	19.967	9	49000000		32000000					73000000	92000000				1.848	Medium	35	0.0172329	22.9702	4
FALSE	IsMasterProtein	P35222	Catenin beta-1	12.42	8	33	1	1	781	85.442	5.86		8100000	8600000	9800000	7800000	32000000						1900000	0.506	Medium	35	0.0172329	22.8945	8
FALSE	IsMasterProtein	P30040-1	Endoplasmic reticulum resident protein 29	32.9502	6	12	6	1	261	28.975	7.31				5600000			17000000	35000000	30000000			25000000	1.512	Medium	35	0.0172329	22.8487	6
FALSE	IsMasterProtein	Q9BRJ7-1	Protein syndesmos	34.5972	6	18	6	1	211	23.323	8.91	11000000	4800000		6000000	1700000	6100000	22000000	14000000		3700000	2800000		1.371	Medium	35	0.0172329	22.7275	6
FALSE	IsMasterProtein	Q9UHB9	Signal recognition particle subunit SRP68	9.40989	5	11	5	1	627	70.686	8.56	9900000			2500000					14000000	3100000	4300000	11000000	0.307	Medium	35	0.0172329	22.7089	5
FALSE	IsMasterProtein	Q04837	Single-stranded DNA-binding protein, mitochondrial	33.7838	4	19	4	1	148	17.249	9.6	40000000	16000000	26000000	4300000			39000000	33000000		5000000	2300000	6200000	1.848	Medium	35	0.0172329	22.6947	4
FALSE	IsMasterProtein	Q9BQ67	Glutamate-rich WD repeat-containing protein 1	20.852	5	8	5	1	446	49.388	4.92			18000000				43000000	38000000	24000000				0.778	Medium	35	0.0172329	22.6452	5
FALSE	IsMasterProtein	O94906-1	Pre-mRNA-processing factor 6	8.50159	7	14	7	1	941	106.858	8.25	26000000	14000000	1600000				25000000	10000000	42000000				0.281	Medium	35	0.0172329	22.63	7
FALSE	IsMasterProtein	Q86V48-1	Leucine zipper protein 1	9.47955	8	19	8	1	1076	120.202	8.5		6600000		3700000		990000		10000000		8200000	4700000	8200000	0.292	Medium	35	0.0172329	22.6085	8
FALSE	IsMasterProtein	Q9Y5B9	FACT complex subunit SPT16	7.25883	6	16	6	1	1047	119.838	5.66				48000000	5400000	45000000				120000000	68000000	39000000	0.241	Medium	35	0.0172329	22.5319	6
FALSE	IsMasterProtein	Q9NYK5-2	Isoform 2 of 39S ribosomal protein L39, mitochondrial	10.7649	3	12	3	1	353	40.432	7.91	13000000	6400000		3300000			9400000	8100000	16000000	3000000	4300000	7400000	0.35	Medium	35	0.0172329	22.516	3
FALSE	IsMasterProtein	P67812-3	Isoform 3 of Signal peptidase complex catalytic subunit SEC11A	15.1351	3	12	3	1	185	21.44	9.42	60000000	26000000	16000000	2200000				35000000	21000000			5900000	0.701	Medium	35	0.0172329	22.4559	3
FALSE	IsMasterProtein	P63173	60s ribosomal protein l38	35.7143	5	20	5	1	70	8.213	10.1	98000000	42000000	17000000				52000000	28000000	69000000				45.416	Medium	35	0.0172329	22.3613	5
FALSE	IsMasterProtein	Q13620	Cullin-4B	7.00986	5	26	2	1	913	103.916	7.37	2200000						1800000	5000000	2000000			3400000	0.194	Medium	35	0.0172329	22.2881	5
FALSE	IsMasterProtein	O15305	Phosphomannomutase 2	21.1382	6	18	6	1	246	28.064	6.77	12000000	18000000	17000000			1200000	18000000	27000000	27000000				1.254	Medium	35	0.0172329	22.2014	6
FALSE	IsMasterProtein	P01023	alpha-2-macroglobulin	2.30665	3	14	3	1	1474	163.188	6.46	68000000	60000000	25000000				44000000	58000000	54000000	1700000			0.119	Medium	35	0.0172329	22.1492	3
FALSE	IsMasterProtein	P46063	ATP-dependent DNA helicase Q1	9.55316	6	14	6	1	649	73.41	7.88				6100000	3400000	10000000				11000000	12000000	17000000	0.425	Medium	35	0.0172329	22.1179	6
FALSE	IsMasterProtein	Q8TEX9-2	Isoform 2 of Importin-4	7.9409	6	15	6	1	1083	118.826	4.94	19000000	17000000	8900000				10000000	18000000	13000000				0.274	Medium	37	0.0177203	22.0978	6
FALSE	IsMasterProtein	Q92643	GPI-anchor transamidase	16.962	7	26	7	1	395	45.223	6.16	20000000	11000000	13000000	3200000			13000000	27000000	20000000	6400000	5300000	6500000	1.089	Medium	37	0.0177203	22.0353	7
FALSE	IsMasterProtein	Q96HY7	Probable 2-oxoglutarate dehydrogenase E1 component DHKTD1, mitochondrial	10.8814	6	15	6	1	919	103.011	6.93	29000000		7600000	3300000	1300000		8800000	11000000	34000000		750000	980000	0.359	Medium	37	0.0177203	22.0171	6
FALSE	IsMasterProtein	P61353	60S ribosomal protein L27	36.7647	4	20	4	1	136	15.788	10.56	69000000	30000000	12000000	2200000			43000000		89000000	12000000	2800000	21000000	5.813	Medium	37	0.0177203	21.9981	4
FALSE	IsMasterProtein	P09913	Interferon-induced protein with tetratricopeptide repeats 2	12.2881	5	19	5	1	472	54.597	6.76				4600000	1900000	7200000				6900000	6200000	14000000	0.417	Medium	37	0.0177203	21.9706	5
FALSE	IsMasterProtein	Q9H0H0	integrator complex subunit 2	3.2392	4	12	4	1	1204	134.237	6.05	13000000	16000000	16000000				19000000		4400000				0.179	Medium	37	0.0177203	21.9703	4
FALSE	IsMasterProtein	Q9H2U2-2	Isoform 2 of Inorganic pyrophosphatase 2, mitochondrial	9.74212	3	12	2	1	349	39.613	6.92		65000000	54000000	8000000	2700000	6900000		150000000	11000000	4900000	5000000		0.304	Medium	37	0.0177203	21.945	3
FALSE	IsMasterProtein	Q9BW92	Threonine--tRNA ligase, mitochondrial	11.5599	7	18	7	1	718	80.985	7.3		11000000	10000000	5000000	1900000	5800000		11000000			6400000	10000000	0.42	Medium	37	0.0177203	21.9259	7
FALSE	IsMasterProtein	P07858	Cathepsin B	25.3687	6	18	6	1	339	37.797	6.3	19000000	20000000	31000000	3800000			21000000	20000000	68000000	5100000	2900000	17000000	1.154	Medium	37	0.0177203	21.7567	6
FALSE	IsMasterProtein	O00189	AP-4 complex subunit mu-1	16.5563	6	13	6	1	453	49.946	7.2	32000000		8900000				33000000	24000000	51000000				0.54	Medium	37	0.0177203	21.7296	6
FALSE	IsMasterProtein	Q9Y6B6	GTP-binding protein SAR1b	25.2525	4	12	2	1	198	22.396	6.11							3500000		51000000			8400000	1.61	Medium	37	0.0177203	21.6012	4
FALSE	IsMasterProtein	P78406	mRNA export factor	10.8696	3	9	3	1	368	40.942	7.83		30000000	43000000				39000000	53000000	120000000				0.369	Medium	37	0.0177203	21.5887	3
FALSE	IsMasterProtein	P23443-1	Ribosomal protein S6 kinase beta-1	10.8571	5	11	4	1	525	59.102	6.65							23000000	27000000	42000000				0.425	Medium	37	0.0177203	21.4742	5
FALSE	IsMasterProtein	Q6VY07	Phosphofurin acidic cluster sorting protein 1	5.29595	4	11	4	1	963	104.833	7.74	21000000	18000000	12000000				22000000	8300000					0.207	Medium	37	0.0177203	21.4684	4
FALSE	IsMasterProtein	Q00796	Sorbitol dehydrogenase	23.8095	7	15	7	1	357	38.3	7.97	8000000			16000000		4300000	5900000			10000000	18000000	31000000	1.228	Medium	37	0.0177203	21.4624	7
FALSE	IsMasterProtein	Q96I59	probable asparagine--tRNA ligase, mitochondrial	11.9497	4	16	4	1	477	54.056	7.24	26000000	18000000	6800000				15000000	10000000	29000000			3100000	0.359	Medium	37	0.0177203	21.4482	4
FALSE	IsMasterProtein	Q86YV9	Hermansky-Pudlak syndrome 6 protein	9.80645	6	14	6	1	775	82.923	6.28	24000000	21000000	3600000				19000000	14000000	30000000		970000		0.401	Medium	37	0.0177203	21.3972	6
FALSE	IsMasterProtein	P08237-3	Isoform 3 of ATP-dependent 6-phosphofructokinase, muscle type	9.16569	6	13	5	1	851	93.194	7.97	20000000	16000000				690000	14000000	5500000	38000000	3300000			0.326	Medium	37	0.0177203	21.3533	6
FALSE	IsMasterProtein	P15056	serine/threonine-protein kinase B-raf	6.65796	5	15	2	0	766	84.384	7.53				47000000						110000000	9800000		0.324	Medium	37	0.0177203	21.3111	5
FALSE	IsMasterProtein	Q9NVH1-1	DnaJ homolog subfamily C member 11	1.43113	1	22	1	1	559	63.239	8.4	29000000000	350000000	13000000000	24000000		10000000	39000000			15000000	34000000		0.077	Medium	37	0.0177203	21.2878	1
FALSE	IsMasterProtein	Q9NVI7	ATPase family AAA domain-containing protein 3A	8.83281	5	20	5	1	634	71.325	8.98	21000000	18000000	7000000	2400000	1600000		22000000	13000000	27000000	4300000		7100000	0.292	Medium	37	0.0177203	21.2338	5
FALSE	IsMasterProtein	Q9NWS8	Required for meiotic nuclear division protein 1 homolog	7.57238	3	12	3	1	449	51.571	8.69	15000000	16000000	5200000				31000000	14000000	22000000				0.259	Medium	37	0.0177203	21.2282	3
FALSE	IsMasterProtein	Q9Y3L5	ras-related protein Rap-2c	31.694	4	9	1	1	183	20.731	4.94	160000000	4800000				3500000	12000000		88000000				1.61	Medium	37	0.0177203	21.2266	4
FALSE	IsMasterProtein	Q71DI3	histone H3.2	38.2353	4	16	4	1	136	15.379	11.27	33000000	13000000		5300000	490000000	96000000	34000000	93000000	230000000			520000000	2.728	Medium	50	0.0230309	21.1246	4
FALSE	IsMasterProtein	P06899	Histone H2B type 1-J	26.9841	4	15	2	1	126	13.896	10.32					15000000							40000000	2.511	Medium	50	0.0230309	21.053	4
FALSE	IsMasterProtein	Q9UNF1	Melanoma-associated antigen D2	16.8317	9	21	8	1	606	64.914	9.32	24000000	23000000	13000000				10000000	16000000	39000000			1300000	0.808	Medium	50	0.0230309	20.984	9
FALSE	IsMasterProtein	Q01105	Protein SET	24.8276	6	15	6	1	290	33.469	4.32		23000000		4500000		13000000	27000000	58000000	46000000	17000000		55000000	2.162	Medium	50	0.0230309	20.9814	6
FALSE	IsMasterProtein	P28070	Proteasome subunit beta type-4	12.8788	3	14	3	1	264	29.185	5.97	47000000	30000000	26000000	890000		2200000	27000000	27000000	54000000			16000000	1.31	Medium	50	0.0230309	20.9292	3
FALSE	IsMasterProtein	P49736	DNA replication licensing factor mcm2	7.30088	6	20	6	1	904	101.832	5.52	10000000	6600000		3700000	1700000		7500000	7400000		3100000	2700000	17000000	0.304	Medium	50	0.0230309	20.9277	6
FALSE	IsMasterProtein	P61421	V-type proton ATPase subunit d 1	27.0655	7	16	7	1	351	40.303	5	34000000	30000000	16000000				30000000	25000000	110000000				1.448	Medium	50	0.0230309	20.9255	7
FALSE	IsMasterProtein	P18031	Tyrosine-protein phosphatase non-receptor type 1	18.6207	6	11	6	1	435	49.935	6.27	45000000	22000000		7100000	2700000		26000000	18000000	30000000	3000000	6100000		0.562	Medium	50	0.0230309	20.9159	6
FALSE	IsMasterProtein	P84103	Serine/arginine-rich splicing factor 3	21.9512	3	21	2	1	164	19.318	11.65				1900000	1400000				4600000		1500000	5600000	1.512	Medium	50	0.0230309	20.8559	3
FALSE	IsMasterProtein	Q96B70	Leukocyte receptor cluster member 9	13.7725	5	9	5	1	501	53.133	7.84	43000000	27000000	22000000				23000000	23000000	26000000				0.585	Medium	50	0.0230309	20.8299	5
FALSE	IsMasterProtein	Q9H9B4	Sideroflexin-1	14.9068	4	10	4	1	322	35.596	9.07	52000000		14000000				41000000	26000000	72000000				0.585	Medium	50	0.0230309	20.818	4
FALSE	IsMasterProtein	Q7KZI7-1	Serine/threonine-protein kinase MARK2	12.1827	7	11	6	1	788	87.856	9.72	41000000	11000000		920000			21000000		64000000				0.409	Medium	50	0.0230309	20.7724	7
FALSE	IsMasterProtein	O60282-1	kinesin heavy chain isoform 5C	4.49321	4	134	2	1	957	109.427	6.19	16000000	11000000	5400000			1900000	6400000	9200000	12000000	7700000	2200000	930000	0.157	Medium	50	0.0230309	20.7149	4
FALSE	IsMasterProtein	Q15029	116 kDa U5 small nuclear ribonucleoprotein component	10.0823	9	30	7	1	972	109.366	5	160000000	4400000	8300000	8800000	2700000	2300000	5600000	89000000	27000000	19000000		21000000	0.366	Medium	50	0.0230309	20.6898	9
FALSE	IsMasterProtein	P00918	Carbonic anhydrase 2	21.5385	4	9	4	1	260	29.228	7.4			12000000			2900000	25000000	14000000	14000000				0.719	Medium	50	0.0230309	20.5845	4
FALSE	IsMasterProtein	P42677	40S ribosomal protein S27	39.2857	4	12	2	1	84	9.455	9.45	40000000	24000000					34000000	22000000	46000000			14000000	5.31	Medium	50	0.0230309	20.5657	4
FALSE	IsMasterProtein	O76003	glutaredoxin-3	19.403	5	14	5	1	335	37.408	5.39			6600000	6100000	1700000	7600000				6200000	6600000	18000000	0.833	Medium	50	0.0230309	20.4534	5
FALSE	IsMasterProtein	Q15005	Signal peptidase complex subunit 2	20.354	4	16	4	1	226	24.987	8.47	37000000	23000000	3100000	3100000	970000	1700000	27000000	26000000	18000000		3500000	9500000	1.031	Medium	50	0.0230309	20.4239	4
FALSE	IsMasterProtein	P47985	cytochrome b-c1 complex subunit Rieske, mitochondrial	11.3139	3	10	3	1	274	29.649	8.32	68000000	74000000	32000000				94000000	72000000	130000000		2200000	8100000	0.719	Medium	50	0.0230309	20.4206	3
FALSE	IsMasterProtein	Q9NR30-1	Nucleolar RNA helicase 2	10.6003	7	20	7	1	783	87.29	9.28		2800000		4700000	5800000	6400000	4500000			9400000	5100000	15000000	0.442	Medium	50	0.0230309	20.393	7
FALSE	IsMasterProtein	Q9Y312	Protein AAR2 homolog	20.0521	5	13	5	1	384	43.444	5.96	19000000	12000000	8800000				11000000	19000000	24000000				0.823	Medium	50	0.0230309	20.3186	5
FALSE	IsMasterProtein	Q7L8L6	FAST kinase domain-containing protein 5	10.4712	7	21	7	1	764	86.519	8.13	21000000	17000000	11000000	5800000			18000000		9100000	7100000	5400000	10000000	0.431	Medium	50	0.0230309	20.2723	7
FALSE	IsMasterProtein	Q9Y2Z2-6	Isoform 7 of Protein MTO1 homolog, mitochondrial	9.97268	6	14	6	1	732	81.486	8.16	20000000	12000000	7700000				14000000	15000000	45000000				0.369	Medium	50	0.0230309	20.2118	6
FALSE	IsMasterProtein	Q8N1N4	Keratin, type II cytoskeletal 78	14.8077	8	26	6	1	520	56.83	6.02					4100000	16000000					4300000	7300000	0.645	Medium	50	0.0230309	20.1734	8
FALSE	IsMasterProtein	P57740	Nuclear pore complex protein Nup107	9.40541	6	11	6	1	925	106.307	5.43	12000000	4200000					3800000	2800000	5300000				0.269	Medium	50	0.0230309	20.1706	6
FALSE	IsMasterProtein	O75616-1	GTPase Era, mitochondrial	8.69565	3	10	3	1	437	48.319	8.84	24000000	9200000					11000000	9700000	15000000	6700000		2400000	0.292	Medium	50	0.0230309	20.1348	3
FALSE	IsMasterProtein	Q96TA2-1	ATP-dependent zinc metalloprotease YME1L1	8.66753	5	9	5	1	773	86.401	8.76	16000000	18000000					14000000	19000000	10000000				0.253	Medium	50	0.0230309	20.1106	5
FALSE	IsMasterProtein	P57764	Gasdermin-D	16.5289	6	13	6	1	484	52.768	5.08				11000000						18000000	8200000	17000000	0.874	Medium	50	0.0230309	20.0757	6
FALSE	IsMasterProtein	Q9BRP1	Programmed cell death protein 2-like	5.30726	2	10	2	1	358	39.391	4.86	18000000	11000000	13000000	2600000	1400000	3500000	15000000	13000000				4100000	0.292	Medium	50	0.0230309	20.0503	2
FALSE	IsMasterProtein	P46459	Vesicle-fusing ATPase	8.46774	7	18	7	1	744	82.542	6.95	15000000	8900000	86000000	1100000			15000000	9300000	26000000	6400000	2900000	5600000	0.292	Medium	50	0.0230309	19.9924	7
FALSE	IsMasterProtein	P63010-2	Isoform 2 of AP-2 complex subunit beta	7.15037	6	16	3	1	951	105.625	5.34									9900000	1800000	2100000	6100000	0.38	Medium	50	0.0230309	19.9444	6
FALSE	IsMasterProtein	Q7L0Y3	Mitochondrial ribonuclease P protein 1	23.5732	9	23	9	1	403	47.317	9.36	18000000	13000000	3000000	1200000		2600000	23000000	15000000	34000000	3700000		9300000	1.043	Medium	50	0.0230309	19.9355	9
FALSE	IsMasterProtein	Q9BZG1	Ras-related protein Rab-34	22.0077	5	18	5	1	259	29.026	7.88				9400000	1600000	9300000				7800000		14000000	0.778	Medium	53	0.0242452	19.8592	5
FALSE	IsMasterProtein	O95757	Heat shock 70 kDa protein 4L	7.9857	5	14	2	1	839	94.453	5.88	8600000	22000000	19000000	150000000	32000000	120000000		7300000			88000000		0.208	Medium	53	0.0242452	19.8466	5
FALSE	IsMasterProtein	Q9BV20-1	methylthioribose-1-phosphate isomerase	16.5312	5	8	5	1	369	39.125	6.3		30000000	21000000				20000000		32000000				0.688	Medium	53	0.0242452	19.8235	5
FALSE	IsMasterProtein	Q9BZK7	F-box-like/WD repeat-containing protein TBL1XR1	15.5642	6	17	2	1	514	55.56	5.55		9700000		2700000				1500000		5300000	4200000	5900000	0.668	Medium	53	0.0242452	19.8072	6
FALSE	IsMasterProtein	P19525	interferon-induced, double-stranded RNA-activated protein kinase	15.608	7	16	7	1	551	62.056	8.4					710000	2200000		11000000	22000000	8800000	4600000	12000000	0.859	Medium	56	0.0252936	19.6028	7
FALSE	IsMasterProtein	Q02413	Desmoglein-1	9.15157	7	12	7	1	1049	113.676	5.03				9400000	6800000	14000000					7600000	15000000	0.442	Medium	56	0.0252936	19.5893	7
FALSE	IsMasterProtein	P00441	Superoxide dismutase [Cu-Zn]	16.8831	2	9	2	1	154	15.926	6.13			25000000	6700000		8700000		17000000	34000000	12000000		26000000	0.778	Medium	56	0.0252936	19.5839	2
FALSE	IsMasterProtein	P25788-1	Proteasome subunit alpha type-3	10.9804	3	11	3	1	255	28.415	5.33			28000000	16000000	2900000	8000000				9700000	9200000	38000000	0.638	Medium	56	0.0252936	19.573	3
FALSE	IsMasterProtein	Q9Y696	Chloride intracellular channel protein 4	27.668	7	23	5	1	253	28.754	5.59				5500000		3500000				5000000	4500000	13000000	1.581	Medium	56	0.0252936	19.5655	7
FALSE	IsMasterProtein	Q71UM5	40S ribosomal protein S27-like	38.0952	3	13	1	1	84	9.471	9.45	34000000	16000000	8200000				37000000	11000000	69000000				5.31	Medium	56	0.0252936	19.4529	3
FALSE	IsMasterProtein	Q13325	Interferon-induced protein with tetratricopeptide repeats 5	6.43154	3	10	3	1	482	55.812	7.4	44000000		7100000				32000000		29000000			2100000	0.259	Medium	56	0.0252936	19.4163	3
FALSE	IsMasterProtein	Q9UPN3	Microtubule-actin cross-linking factor 1, isoforms 1/2/3/5	0.920411	4	11	3	1	7388	837.787	5.39						3300000	55000000						0.019	Medium	56	0.0252936	19.4097	4
FALSE	IsMasterProtein	Q13347	Eukaryotic translation initiation factor 3 subunit I	20.6154	4	13	4	1	325	36.479	5.64			16000000	9500000	1600000	6800000	25000000	24000000		6100000	7300000	9100000	0.492	Medium	56	0.0252936	19.3709	4
FALSE	IsMasterProtein	P34897-1	Serine hydroxymethyltransferase, mitochondrial	21.4286	9	17	8	1	504	55.958	8.53	27000000	16000000	12000000	12000000			25000000				6000000	30000000	0.84	Medium	56	0.0252936	19.3349	9
FALSE	IsMasterProtein	P48651	phosphatidylserine synthase 1	5.70825	2	10	2	1	473	55.491	8.43	18000000	24000000	23000000				37000000	31000000	42000000		5900000	9300000	0.222	Medium	56	0.0252936	19.3212	2
FALSE	IsMasterProtein	O43402	ER membrane protein complex subunit 8	9.04762	2	9	2	1	210	23.758	6.4	48000000	44000000	33000000			3200000		60000000					0.425	Medium	56	0.0252936	19.2921	2
FALSE	IsMasterProtein	P29508	Serpin B3	26.6667	9	17	1	1	390	44.537	6.81						28000000							2.481	Medium	56	0.0252936	19.266	9
FALSE	IsMasterProtein	Q15738	sterol-4-alpha-carboxylate 3-dehydrogenase, decarboxylating	10.1877	3	10	3	1	373	41.874	8.06		17000000	6600000				28000000	16000000	28000000			4300000	0.304	Medium	58	0.0259683	19.1923	3
FALSE	IsMasterProtein	P49207	60S ribosomal protein L34	12.8205	2	11	2	1	117	13.284	11.47	340000000	100000000			8700000	11000000	290000000		320000000	63000000	30000000	70000000	1.154	Medium	58	0.0259683	19.0668	2
FALSE	IsMasterProtein	Q9C0C2	182 kDa tankyrase-1-binding protein	6.13071	7	15	7	1	1729	181.685	4.86									1800000	4900000	2800000	3600000	0.189	Medium	58	0.0259683	18.9322	7
FALSE	IsMasterProtein	Q6PKG0-1	La-related protein 1	10.4015	10	18	10	1	1096	123.434	8.82			11000000	3400000	4400000		18000000	9700000	20000000	23000000		6000000	0.396	Medium	58	0.0259683	18.8859	10
FALSE	IsMasterProtein	O43776	Asparagine--tRNA ligase, cytoplasmic	13.6861	6	13	6	1	548	62.903	6.25				6200000		4500000					2400000	21000000	0.54	Medium	59	0.0259683	18.727	6
FALSE	IsMasterProtein	Q9NPF4	Probable tRNA N6-adenosine threonylcarbamoyltransferase	8.35821	2	9	2	1	335	36.403	6.35		42000000	4000000	2100000			32000000	43000000		3100000		5400000	0.274	Medium	59	0.0259683	18.7147	2
FALSE	IsMasterProtein	Q96N66-1	Lysophospholipid acyltransferase 7	16.7373	5	17	5	1	472	52.73	8.97	14000000	21000000	27000000	820000	1600000	4000000		19000000		6700000	4200000	11000000	0.688	Medium	59	0.0259683	18.6652	5
FALSE	IsMasterProtein	Q8N4Q1-2	Isoform 2 of Mitochondrial intermembrane space import and assembly protein 40	19.3548	3	9	3	1	155	17.374	4.39			31000000				30000000	27000000	61000000	2500000			1.154	Medium	59	0.0259683	18.6519	3
FALSE	IsMasterProtein	P09874	Poly [ADP-ribose] polymerase 1	6.6075	5	13	5	1	1014	113.012	8.88				4700000	1100000	3100000	11000000		31000000	3400000		14000000	0.201	Medium	59	0.0259683	18.6443	5
FALSE	IsMasterProtein	O75794	Cell division cycle protein 123 homolog	16.0714	5	14	5	1	336	39.11	4.81	21000000	22000000	17000000				25000000	34000000	30000000				1.069	Medium	59	0.0259683	18.6151	5
FALSE	IsMasterProtein	Q96RQ1	Endoplasmic reticulum-Golgi intermediate compartment protein 2	12.9973	4	8	4	1	377	42.521	6.77	15000000	17000000	8700000						32000000				0.52	Medium	59	0.0259683	18.5003	4
FALSE	IsMasterProtein	P10644	cAMP-dependent protein kinase type I-alpha regulatory subunit	16.273	6	16	6	1	381	42.955	5.35	65000000		14000000				39000000	28000000	50000000	6500000			1.239	Medium	59	0.0259683	18.468	6
FALSE	IsMasterProtein	Q6ZMP0-1	Thrombospondin type-1 domain-containing protein 4	5.59921	5	11	5	1	1018	112.377	7.65		9400000					26000000	14000000	26000000				0.228	Medium	59	0.0259683	18.4287	5
FALSE	IsMasterProtein	Q6P9B9	Integrator complex subunit 5	5.69185	5	10	5	1	1019	107.927	7.05	24000000	12000000					13000000	3900000	25000000				0.334	Medium	59	0.0259683	18.3979	5
FALSE	IsMasterProtein	Q86XI2-1	condensin-2 complex subunit G2	6.47419	7	13	7	1	1143	130.876	6.87	10000000	5200000	1800000				5900000	2300000	5100000		2300000		0.233	Medium	59	0.0259683	18.3761	7
FALSE	IsMasterProtein	P62851	40S ribosomal protein S25	24	3	12	3	1	125	13.734	10.11	16000000			12000000	9300000		29000000		88000000	15000000		44000000	2.162	Medium	59	0.0259683	18.3523	3
FALSE	IsMasterProtein	Q92696	geranylgeranyl transferase type-2 subunit alpha	16.9312	9	18	9	1	567	65.03	5.67	26000000	30000000	16000000				26000000	31000000	30000000	1400000		2200000	0.619	Medium	59	0.0259683	18.3443	9
FALSE	IsMasterProtein	Q92530	proteasome inhibitor PI31 subunit	20.2952	5	15	5	1	271	29.798	5.74	95000000			6800000			35000000	36000000	100000000	17000000	8300000	8600000	1.054	Medium	59	0.0259683	18.3294	5
FALSE	IsMasterProtein	Q9NWZ8	Gem-associated protein 8	9.09091	2	8	2	1	242	28.619	6.8	5500000	22000000					52000000	44000000	74000000				0.701	Medium	59	0.0259683	18.2751	2
FALSE	IsMasterProtein	P61009	Signal peptidase complex subunit 3	11.6667	2	8	2	1	180	20.301	8.62	39000000	40000000	23000000				66000000	56000000	81000000			15000000	0.778	Medium	59	0.0259683	18.2643	2
FALSE	IsMasterProtein	Q08554-2	Isoform 1B of Desmocollin-1	12.8571	9	20	9	1	840	93.776	5.53	6000000	4500000	4600000	2100000	5800000	19000000		4200000				5400000	0.526	Medium	59	0.0259683	18.2577	9
FALSE	IsMasterProtein	O14734	Acyl-coenzyme A thioesterase 8	23.511	5	11	5	1	319	35.891	7.56	54000000	50000000	19000000				58000000	21000000	23000000				0.833	Medium	59	0.0259683	18.1965	5
FALSE	IsMasterProtein	Q9NVA2-2	Isoform 2 of Septin-11	7.51708	3	11	2	1	439	50.791	7.01				3400000								14000000	0.304	Medium	59	0.0259683	18.187	3
FALSE	IsMasterProtein	Q969T9	WW domain-binding protein 2	15.7088	2	5	2	1	261	28.068	5.91	2600000000	1800000000					7700000	5300000					0.585	Medium	59	0.0259683	18.1594	2
FALSE	IsMasterProtein	P49756-1	RNA-binding protein 25	6.99881	5	18	5	1	843	100.124	6.32	17000000	7200000	9500000	2500000	2900000	3600000	25000000	21000000		4300000	2000000	7000000	0.403	Medium	59	0.0259683	18.145	5
FALSE	IsMasterProtein	P07477	Trypsin-1	8.09717	1	11	1	1	247	26.541	6.51		740000000	10000000		14000000	860000000	1100000000	7000000		33000000	490000000		0.389	Medium	59	0.0259683	18.1229	1
FALSE	IsMasterProtein	Q9H2W6	39S ribosomal protein L46, mitochondrial	6.81004	2	10	2	1	279	31.685	7.05	19000000	14000000	15000000				25000000	22000000	27000000				0.438	Medium	61	0.0267427	17.9289	2
FALSE	IsMasterProtein	Q05655	protein kinase C delta type	7.39645	4	8	4	1	676	77.455	7.75	19000000	10000000					18000000		23000000				0.227	Medium	61	0.0267427	17.9264	4
FALSE	IsMasterProtein	O96000	NADH dehydrogenase [ubiquinone] 1 beta subcomplex subunit 10	14.5349	2	7	2	1	172	20.763	8.48	45000000	26000000	29000000				40000000	35000000	52000000				0.468	Medium	61	0.0267427	17.9021	2
FALSE	IsMasterProtein	P33176	Kinesin-1 heavy chain	3.32295	3	12	1	1	963	109.617	6.51							7400000				4000000	11000000	0.114	Medium	62	0.0267703	17.895	3
FALSE	IsMasterProtein	P45974-1	Ubiquitin carboxyl-terminal hydrolase 5	8.15851	6	22	6	1	858	95.725	5.03		4800000	3600000	5000000	1900000	7800000		9200000	16000000	4900000	6000000	13000000	0.369	Medium	62	0.0267703	17.8801	6
FALSE	IsMasterProtein	P63167	Dynein light chain 1, cytoplasmic	24.7191	2	11	2	1	89	10.359	7.4	54000000	32000000	35000000			2400000	31000000	37000000	120000000		2000000		2.981	Medium	62	0.0267703	17.8579	2
FALSE	IsMasterProtein	O15270	Serine palmitoyltransferase 2	11.3879	6	14	6	1	562	62.884	7.78	21000000	4800000	7700000	4000000			13000000	11000000	20000000	4500000	6700000	13000000	0.468	Medium	62	0.0267703	17.8476	6
FALSE	IsMasterProtein	Q9NVD7	alpha-parvin	13.4409	4	13	4	1	372	42.217	5.95	20000000	14000000	7300000				9600000	7800000	11000000			3600000	0.73	Medium	62	0.0267703	17.8415	4
FALSE	IsMasterProtein	P24666-1	Low molecular weight phosphotyrosine protein phosphatase	31.6456	4	17	4	1	158	18.031	6.74	31000000	20000000	23000000	8300000	3700000	9100000	10000000	9400000		7200000	4700000	12000000	1.512	Medium	62	0.0267703	17.8025	4
FALSE	IsMasterProtein	P53611	Geranylgeranyl transferase type-2 subunit beta	11.4804	4	17	4	1	331	36.9	5.03				16000000	4000000	7200000				10000000	17000000	30000000	1.154	Medium	62	0.0267703	17.7905	4
FALSE	IsMasterProtein	Q96GD4-5	Isoform 5 of Aurora kinase B	17.971	5	14	5	1	345	39.442	9.36	23000000	8200000	8200000				8800000	8500000	41000000	2700000		1600000	0.688	Medium	62	0.0267703	17.7877	5
FALSE	IsMasterProtein	Q9NT62	ubiquitin-like-conjugating enzyme ATG3	11.465	3	10	3	1	314	35.841	4.74			4600000	3500000		3100000	13000000				3000000	7600000	0.438	Medium	62	0.0267703	17.7257	3
FALSE	IsMasterProtein	Q9BTT0	Acidic leucine-rich nuclear phosphoprotein 32 family member E	22.3881	4	9	4	1	268	30.674	3.85				4400000						6600000	1400000	19000000	2.162	Medium	62	0.0267703	17.7252	4
FALSE	IsMasterProtein	P04004	Vitronectin	3.13808	1	10	1	1	478	54.271	5.8	66000000	57000000	56000000			1500000	76000000	87000000	150000000	6300000	4000000		0.105	Medium	62	0.0267703	17.6892	1
FALSE	IsMasterProtein	Q9NP72	Ras-related protein Rab-18	30.0971	5	13	5	1	206	22.963	5.24	25000000	13000000	14000000	4900000			38000000	23000000	12000000		3200000	6700000	1.276	Medium	62	0.0267703	17.686	5
FALSE	IsMasterProtein	P13807	glycogen [starch] synthase, muscle	11.2619	7	18	7	1	737	83.732	6.18		9200000		4300000	1700000		16000000	14000000	20000000			5800000	0.512	Medium	62	0.0267703	17.624	7
FALSE	IsMasterProtein	Q9UJZ1	Stomatin-like protein 2, mitochondrial	19.382	4	12	4	1	356	38.51	7.39			14000000	3400000			16000000	20000000	21000000		2400000	6700000	0.585	Medium	62	0.0267703	17.5729	4
FALSE	IsMasterProtein	Q13133	Oxysterols receptor LXR-alpha	2.23714	1	7	1	1	447	50.364	7.66							450000000	680000000	820000000	110000000	260000000	200000000	0.11	Medium	62	0.0267703	17.5242	1
FALSE	IsMasterProtein	O14579-1	coatomer subunit epsilon	26.6234	6	20	6	1	308	34.46	5.12	44000000		13000000	4900000	1700000	2500000	41000000		44000000	6500000	6200000	13000000	1.336	Medium	62	0.0267703	17.5144	6
FALSE	IsMasterProtein	P25686-3	DnaJ homolog subfamily B member 2	11.4198	3	7	2	1	324	35.558	5.95								20000000	64000000				0.468	Medium	62	0.0267703	17.4359	3
FALSE	IsMasterProtein	O00303	Eukaryotic translation initiation factor 3 subunit F	18.4874	6	17	6	1	357	37.54	5.45		35000000	27000000	5800000	1700000		18000000	12000000	41000000	6800000	11000000	20000000	1.254	Medium	67	0.0288172	17.3686	6
FALSE	IsMasterProtein	P14866	Heterogeneous nuclear ribonucleoprotein L	10.1868	5	19	5	1	589	64.092	8.22				5400000	6500000	3600000			33000000	5400000	5400000	19000000	0.468	Medium	67	0.0288172	17.328	5
FALSE	IsMasterProtein	P98175-1	RNA-binding protein 10	4.19355	3	8	3	1	930	103.469	5.97	12000000						15000000	14000000	20000000				0.148	Medium	69	0.0288779	17.209	3
FALSE	IsMasterProtein	P11387	DNA topoisomerase 1	8.10458	6	12	6	1	765	90.669	9.31					1900000		17000000		18000000	6600000		19000000	0.342	Medium	69	0.0288779	17.0913	6
FALSE	IsMasterProtein	O00410-3	Isoform 3 of Importin-5	12.1973	9	12	8	1	1115	125.464	4.92				2800000						1600000	2000000	9600000	0.405	Medium	69	0.0288779	17.0088	9
FALSE	IsMasterProtein	O60907	F-box-like/WD repeat-containing protein TBL1X	13.1716	6	13	2	1	577	62.456	6.55							10000000						0.562	Medium	69	0.0288779	16.9588	6
FALSE	IsMasterProtein	P51617	interleukin-1 receptor-associated kinase 1	5.89888	4	10	4	1	712	76.489	6.62	20000000	13000000	9100000	2600000			12000000	13000000	21000000				0.346	Medium	69	0.0288779	16.9535	4
FALSE	IsMasterProtein	Q9BZE4	Nucleolar GTP-binding protein 1	10.4101	6	13	6	1	634	73.918	9.5	25000000	18000000			3000000		26000000	19000000			1900000	7600000	0.389	Medium	69	0.0288779	16.935	6
FALSE	IsMasterProtein	Q14145	Kelch-like ECH-associated protein 1	4.80769	3	9	3	1	624	69.621	6.44	4300000	2200000	1500000				1600000		9000000		1800000		0.194	Medium	69	0.0288779	16.9009	3
FALSE	IsMasterProtein	Q9H4B6	Protein salvador homolog 1	8.35509	2	7	2	1	383	44.606	9.09	13000000	19000000	8800000				20000000	23000000					0.172	Medium	70	0.0288779	16.8841	2
FALSE	IsMasterProtein	Q9UHJ6	Sedoheptulokinase	6.69456	2	6	2	1	478	51.458	6.83	22000000		7700000				11000000		36000000				0.222	Medium	70	0.0288779	16.8541	2
FALSE	IsMasterProtein	Q9UKM9-1	RNA-binding protein Raly	11.7647	5	11	5	1	306	32.444	9.17				1500000	12000000	3200000				3300000		26000000	0.778	Medium	70	0.0288779	16.8044	5
FALSE	IsMasterProtein	Q96JK2	DDB1- and CUL4-associated factor 5	3.7155	3	9	3	1	942	103.899	5.76		16000000					30000000	27000000	18000000	9100000			0.134	Medium	70	0.0288779	16.7805	3
FALSE	IsMasterProtein	Q96QK1	Vacuolar protein sorting-associated protein 35	17.2111	11	26	11	1	796	91.649	5.49	7800000			8300000	1900000	4900000	9000000	3500000	7800000	6100000	2700000	20000000	0.66	Medium	70	0.0288779	16.714	11
FALSE	IsMasterProtein	Q9UKM7	endoplasmic reticulum mannosyl-oligosaccharide 1,2-alpha-mannosidase	7.01001	3	8	3	1	699	79.53	7.72	57000000	14000000	7500000				13000000		54000000				0.189	Medium	70	0.0288779	16.698	3
FALSE	IsMasterProtein	P38159-1	RNA-binding motif protein, X chromosome	17.6471	6	22	6	1	391	42.306	10.05	13000000	17000000	26000000	5600000	15000000		16000000	25000000	18000000	11000000	6400000	31000000	0.52	Medium	70	0.0288779	16.6923	6
FALSE	IsMasterProtein	O75955	Flotillin-1	15.9251	6	17	6	1	427	47.326	7.49	8000000			2000000	1500000	900000	7000000	6800000	9100000	4100000	4600000	7500000	0.562	Medium	70	0.0288779	16.6806	6
FALSE	IsMasterProtein	P56537-1	eukaryotic translation initiation factor 6	33.0612	5	17	5	1	245	26.582	4.68				5700000	1800000	8100000				4700000	4000000	15000000	2.162	Medium	70	0.0288779	16.6298	5
FALSE	IsMasterProtein	P14324	Farnesyl pyrophosphate synthase	9.30788	3	12	3	1	419	48.245	6.15	55000000	47000000	35000000	5600000			73000000	59000000	84000000	6600000	6500000	18000000	0.492	Medium	70	0.0288779	16.6259	3
FALSE	IsMasterProtein	P24941-1	cyclin-dependent kinase 2	15.7718	4	9	2	1	298	33.908	8.68	11000000											3100000	0.551	Medium	70	0.0288779	16.6175	4
FALSE	IsMasterProtein	Q8IY37	Probable ATP-dependent RNA helicase DHX37	7.17373	7	10	7	1	1157	129.464	8.1		9700000					9700000	10000000	25000000	3400000	1400000		0.272	Medium	70	0.0288779	16.5344	7
FALSE	IsMasterProtein	P08758	annexin A5	34.375	10	19	9	1	320	35.914	5.05			9900000	3100000			16000000	11000000		5300000	3800000	24000000	1.424	Medium	70	0.0288779	16.4781	10
FALSE	IsMasterProtein	Q9Y2I8-2	Isoform 2 of WD repeat-containing protein 37	7.47475	3	8	3	1	495	54.76	7.23	13000000	11000000	10000000					16000000					0.241	Medium	70	0.0288779	16.4343	3
FALSE	IsMasterProtein	Q8N0W3-2	Isoform 2 of L-fucose kinase	13.8532	9	13	9	1	1090	118.318	6.43	25000000	9300000					12000000	9500000	23000000				0.478	Medium	70	0.0288779	16.4298	9
FALSE	IsMasterProtein	P19623	spermidine synthase	10.2649	3	17	3	1	302	33.803	5.49		9200000		7200000	2600000	5200000	36000000	29000000	55000000	8400000	8400000	17000000	0.501	Medium	70	0.0288779	16.3876	3
FALSE	IsMasterProtein	Q9BYG5	Partitioning defective 6 homolog beta	4.83871	2	9	2	1	372	41.157	5.58	14000000	22000000	23000000				45000000	47000000	58000000				0.334	Medium	70	0.0288779	16.3535	2
FALSE	IsMasterProtein	Q9Y4P3	Transducin beta-like protein 2	12.0805	4	8	4	1	447	49.766	9.44	6200000							8000000			2200000	3400000	0.346	Medium	70	0.0288779	16.3509	4
FALSE	IsMasterProtein	Q9Y512	sorting and assembly machinery component 50 homolog	14.2857	7	12	7	1	469	51.943	6.9	35000000	14000000	17000000				19000000	18000000	41000000				0.655	Medium	70	0.0288779	16.2876	7
FALSE	IsMasterProtein	Q9Y314	nitric oxide synthase-interacting protein	23.2558	5	12	5	1	301	33.151	8.82				3800000	2500000	5500000	11000000			5400000	4500000	5800000	0.896	Medium	70	0.0288779	16.2674	5
FALSE	IsMasterProtein	P18206	Vinculin	10.3175	8	9	8	1	1134	123.722	5.66				2500000								12000000	0.245	Medium	70	0.0288779	16.2557	8
FALSE	IsMasterProtein	P42566-1	epidermal growth factor receptor substrate 15	2.45536	2	11	2	1	896	98.595	4.64		11000000	6900000	2400000		920000			19000000	4700000	5500000	6200000	0.096	Medium	70	0.0288779	16.2465	2
FALSE	IsMasterProtein	P07951-1	Tropomyosin beta chain	8.09859	2	7	1	1	284	32.831	4.7												3800000	0.222	Medium	70	0.0288779	16.2364	2
FALSE	IsMasterProtein	P51659-2	Isoform 2 of Peroxisomal multifunctional enzyme type 2	9.72405	5	16	5	1	761	82.973	8.76	7100000		3800000	4300000	1800000	3100000					4000000	12000000	0.284	Medium	70	0.0288779	16.1445	5
FALSE	IsMasterProtein	Q9H3K6-1	bola-like protein 2	61.6279	4	14	4	1	86	10.11	6.52		24000000		15000000	5300000	20000000	41000000	32000000		4800000		5800000	2.728	Medium	70	0.0288779	16.1376	4
FALSE	IsMasterProtein	Q92540-4	Isoform 4 of Protein SMG7	5.34805	4	14	4	1	1178	131.568	8.81	890000	16000000	11000000				14000000	15000000	1900000	1300000		3600000	0.19	Medium	70	0.0288779	16.1372	4
FALSE	IsMasterProtein	Q6PJT7-1	Zinc finger CCCH domain-containing protein 14	7.88043	4	11	4	1	736	82.823	7.31	24000000	14000000	3500000				8900000	8900000	94000000				0.222	Medium	70	0.0288779	16.1267	4
FALSE	IsMasterProtein	P42766	60S ribosomal protein L35	21.1382	3	11	3	1	123	14.543	11.05	21000000	7100000	21000000	2700000			40000000	39000000	73000000			13000000	2.162	Medium	70	0.0288779	16.0854	3
FALSE	IsMasterProtein	Q08379	Golgin subfamily A member 2	2.69461	2	7	2	1	1002	113.017	5.02		3900000					11000000	12000000	2600000			2000000	0.12	Medium	70	0.0288779	16.0573	2
FALSE	IsMasterProtein	P51116	Fragile X mental retardation syndrome-related protein 2	15.6018	8	19	6	1	673	74.178	6.23		5900000		2600000			6100000			3500000	1600000		0.52	Medium	70	0.0288779	16.056	8
FALSE	IsMasterProtein	P07205	Phosphoglycerate kinase 2	13.6691	4	9	3	0	417	44.767	8.54				16000000					120000000			60000000	0.389	Medium	70	0.0288779	15.9357	4
FALSE	IsMasterProtein	Q96QD9-1	UAP56-interacting factor	8.49057	3	7	3	1	318	35.796	11.78	14000000	9300000	5000000				11000000	10000000	29000000				0.413	Medium	70	0.0288779	15.9113	3
FALSE	IsMasterProtein	P02794	Ferritin heavy chain	24.5902	4	16	4	1	183	21.212	5.55	58000000	32000000	8600000				29000000	24000000	40000000				1.154	Medium	75	0.0308388	15.8869	4
FALSE	IsMasterProtein	O43324-1	Eukaryotic translation elongation factor 1 epsilon-1	27.5862	5	10	5	1	174	19.798	8.54	31000000	17000000	10000000						33000000				1.154	Medium	75	0.0308388	15.7832	5
FALSE	IsMasterProtein	Q86TJ2-1	Transcriptional adapter 2-beta	1.66667	1	10	1	1	420	48.44	7.83	70000000	42000000	32000000				40000000	36000000	56000000				0.116	Medium	75	0.0308388	15.7558	1
FALSE	IsMasterProtein	P20618	proteasome subunit beta type-1	24.4813	5	19	5	1	241	26.472	8.13		14000000		9100000		4000000	29000000	21000000	59000000	6700000	6900000	44000000	1.154	Medium	76	0.0310331	15.749	5
FALSE	IsMasterProtein	P20042	Eukaryotic translation initiation factor 2 subunit 2	13.8138	3	9	3	1	333	38.364	5.8	6500000	32000000		4400000			27000000	31000000	39000000	4500000		14000000	0.369	Medium	76	0.0310331	15.7406	3
FALSE	IsMasterProtein	P31751	RAC-beta serine/threonine-protein kinase	6.65281	4	9	1	1	481	55.733	6.37		7300000						7200000					0.301	Medium	76	0.0310331	15.7379	4
FALSE	IsMasterProtein	P28331-2	Isoform 2 of NADH-ubiquinone oxidoreductase 75 kDa subunit, mitochondrial	10.5263	5	9	5	1	741	80.945	6.64			5100000	1700000				8300000	41000000		3100000	4900000	0.292	Medium	76	0.0310331	15.6972	5
FALSE	IsMasterProtein	Q92835	Phosphatidylinositol 3,4,5-trisphosphate 5-phosphatase 1	1.85029	3	29	2	1	1189	133.209	7.59	190000000	96000000	79000000	47000000	7600000	15000000	71000000	82000000	27000000	68000000	63000000	39000000	0.088	Medium	76	0.0310331	15.674	3
FALSE	IsMasterProtein	Q17RS7	Flap endonuclease GEN homolog 1	2.53304	2	25	1	1	908	102.819	7.81	4300000							2400000					0.099	Medium	76	0.0310331	15.674	2
FALSE	IsMasterProtein	Q8NBA8	DTW domain-containing protein 2	14.4295	2	6	2	1	298	33.394	8.68		33000000	13000000				39000000	29000000	50000000				0.389	Medium	92	0.0356175	15.6089	2
FALSE	IsMasterProtein	O15260-1	surfeit locus protein 4	8.55019	2	6	2	1	269	30.374	7.78		28000000	23000000					24000000	54000000				0.468	Medium	92	0.0356175	15.5652	2
FALSE	IsMasterProtein	Q8WX93-1	palladin	3.97686	5	16	5	1	1383	150.47	7.09				7800000	2400000	5000000	10000000			10000000	8200000	10000000	0.164	Medium	92	0.0356175	15.5186	5
FALSE	IsMasterProtein	Q10567-3	Isoform C of AP-1 complex subunit beta-1	7.66773	6	12	3	1	939	103.498	5.16				2500000							2600000	5700000	0.38	Medium	92	0.0356175	15.4877	6
FALSE	IsMasterProtein	P29372	DNA-3-methyladenine glycosylase	24.1611	4	8	4	1	298	32.848	9.57	3500000	4200000					6700000	3800000	11000000				0.719	Medium	92	0.0356175	15.4836	4
FALSE	IsMasterProtein	P47914	60S ribosomal protein L29	9.43396	1	5	1	1	159	17.741	11.66	14000000	5300000	12000000				27000000	9300000					0.468	Medium	92	0.0356175	15.4601	1
FALSE	IsMasterProtein	Q9Y592	Centrosomal protein of 83 kDa	1.443	1	9	1	1	693	82.009	6.28	160000000	580000000	240000000				560000000	720000000	99000000		19000000		0.044	Medium	92	0.0356175	15.4562	1
FALSE	IsMasterProtein	O43290	U4/U6.U5 tri-snRNP-associated protein 1	6.5	4	7	4	1	800	90.2	6.13	11000000						21000000	20000000	39000000				0.233	Medium	92	0.0356175	15.4511	4
FALSE	IsMasterProtein	Q9UII4	E3 ISG15--protein ligase HERC5	11.1328	10	15	10	1	1024	116.777	7.65				5500000	2600000	2200000				8800000	6000000	4500000	0.487	Medium	92	0.0356175	15.4336	10
FALSE	IsMasterProtein	P14678-3	Isoform SM-B1 of Small nuclear ribonucleoprotein-associated proteins B and B'	10.7266	3	12	3	1	289	30.012	10.18	34000000	26000000	25000000	5800000			22000000	22000000	41000000			7400000	0.778	Medium	92	0.0356175	15.4085	3
FALSE	IsMasterProtein	O14933	Ubiquitin/ISG15-conjugating enzyme E2 L6	19.6078	3	13	3	1	153	17.757	7.88				20000000	8900000	13000000				1800000	9500000	15000000	1.512	Medium	92	0.0356175	15.3696	3
FALSE	IsMasterProtein	Q86X55	Histone-arginine methyltransferase CARM1	17.5987	11	22	11	1	608	65.811	6.73	27000000	8600000	8600000	5100000		4300000	28000000		28000000	9800000	6200000	7700000	1.471	Medium	92	0.0356175	15.3539	11
FALSE	IsMasterProtein	P00387-3	Isoform 3 of NADH-cytochrome b5 reductase 3	14.0719	5	19	5	1	334	38.202	6.9		8700000	11000000	12000000	5300000	17000000	17000000	13000000		6800000	7700000	20000000	0.778	Medium	92	0.0356175	15.3357	5
FALSE	IsMasterProtein	O75306-1	NADH dehydrogenase [ubiquinone] iron-sulfur protein 2, mitochondrial	7.77538	4	14	4	1	463	52.512	7.55	22000000	12000000	17000000				1100000	24000000	35000000	4900000		8100000	0.407	Medium	92	0.0356175	15.3354	4
FALSE	IsMasterProtein	O15075-1	serine/threonine-protein kinase DCLK1	9.18919	6	12	6	1	740	82.173	8.66							17000000	19000000	37000000				0.389	Medium	92	0.0356175	15.3168	6
FALSE	IsMasterProtein	O14617-5	Isoform 5 of AP-3 complex subunit delta-1	1.06996	1	10	1	1	1215	136.565	7.64	300000000	190000000					290000000	160000000	610000000		15000000		0.075	Medium	92	0.0356175	15.3021	1
FALSE	IsMasterProtein	P50502	Hsc70-interacting protein	11.9241	4	10	4	1	369	41.305	5.27				10000000		2000000				9400000	5100000	36000000	0.668	Medium	92	0.0356175	15.3007	4
FALSE	IsMasterProtein	Q8NBF6-1	Late secretory pathway protein AVL9 homolog	7.87037	5	10	5	1	648	71.902	6.21	22000000	10000000					17000000	26000000	20000000			3300000	0.343	Medium	92	0.0356175	15.2977	5
FALSE	IsMasterProtein	P41240	tyrosine-protein kinase CSK	14.4444	6	14	6	1	450	50.672	7.06				7000000		6300000				1000000	4300000	10000000	0.61	Medium	92	0.0356175	15.2809	6
FALSE	IsMasterProtein	Q96ED9-1	Protein Hook homolog 2	12.2392	6	8	6	1	719	83.155	5.47	11000000						8400000	6600000			1200000	1500000	0.35	Medium	92	0.0356175	15.2485	6
FALSE	IsMasterProtein	P61224-1	Ras-related protein Rap-1b	17.9348	3	7	3	1	184	20.812	5.78				9400000					32000000			18000000	0.778	Medium	92	0.0356175	15.242	3
FALSE	IsMasterProtein	P40925-3	Isoform 3 of Malate dehydrogenase, cytoplasmic	30.9659	9	13	9	1	352	38.603	7.71			16000000	9400000	2500000	4600000						34000000	1.291	Medium	92	0.0356175	15.2344	9
FALSE	IsMasterProtein	A6NFI3	Zinc finger protein 316	4.58167	3	10	3	1	1004	108.37	5.31		14000000	3200000				12000000	19000000		2000000			0.155	Medium	92	0.0356175	15.2034	3
FALSE	IsMasterProtein	Q9BSV6	tRNA-splicing endonuclease subunit sen34	12.2581	3	9	3	1	310	33.631	8.43	16000000		11000000				21000000	17000000	33000000				0.389	Medium	92	0.0356175	15.1563	3
FALSE	IsMasterProtein	P50452	Serpin B8	4.0107	2	6	1	1	374	42.739	5.57						3800000							0.202	Medium	92	0.0356175	15.1343	2
FALSE	IsMasterProtein	P09525	annexin A4	22.5705	7	16	6	1	319	35.86	6.13				5000000		2600000				1500000	3000000	15000000	1.015	Medium	92	0.0356175	14.978	7
FALSE	IsMasterProtein	Q8TDB6-1	E3 ubiquitin-protein ligase DTX3L	5.40541	3	9	3	1	740	83.501	8.06	5400000	58000000								3500000		3600000	0.151	Medium	92	0.0356175	14.934	3
FALSE	IsMasterProtein	Q5SRE5	Nucleoporin NUP188 homolog	3.25901	6	17	6	1	1749	195.917	6.73	5200000	13000000	5300000				9000000	6800000	9400000	4200000		1400000	0.199	Medium	92	0.0356175	14.8925	6
FALSE	IsMasterProtein	Q7Z7L7	Protein zer-1 homolog	10.0522	7	12	7	1	766	88.113	5.62	13000000	7500000					11000000		24000000				0.42	Medium	92	0.0356175	14.8808	7
FALSE	IsMasterProtein	P16144-1	Integrin beta-4	4.00659	6	17	6	1	1822	202.039	6.09	8100000	22000000	7700000				23000000	25000000		5200000	3200000		0.133	Medium	92	0.0356175	14.8504	6
FALSE	IsMasterProtein	Q03113	Guanine nucleotide-binding protein subunit alpha-12	10.2362	2	7	1	1	381	44.251	9.83							3700000						0.089	Medium	92	0.0356175	14.8181	2
FALSE	IsMasterProtein	Q6ZN55-2	Isoform 2 of Zinc finger protein 574	7.00508	4	6	4	1	985	108.504	8.41	16000000							10000000	8000000				0.212	Medium	92	0.0356175	14.739	4
FALSE	IsMasterProtein	P82930	28S ribosomal protein S34, mitochondrial	16.5138	4	25	4	1	218	25.634	9.98	33000000	18000000	17000000	5000000	1200000	1700000	32000000	25000000	36000000	6500000	4400000	13000000	1.154	Medium	92	0.0356175	14.7388	4
FALSE	IsMasterProtein	Q8N9T8	Protein KRI1 homolog	1.99147	1	5	1	1	703	82.548	5.14	5900000						8700000	7300000	11000000				0.07	Medium	92	0.0356175	14.7251	1
FALSE	IsMasterProtein	O43237	Cytoplasmic dynein 1 light intermediate chain 2	3.25203	1	7	1	1	492	54.066	6.38	26000000	19000000	13000000				17000000	18000000		2200000		4500000	0.083	Medium	92	0.0356175	14.6822	1
FALSE	IsMasterProtein	P41227-1	N-alpha-acetyltransferase 10	24.2553	6	13	6	1	235	26.442	5.64	14000000		9500000			3400000	8800000	41000000					2.162	Medium	92	0.0356175	14.6173	6
FALSE	IsMasterProtein	O75153	Clustered mitochondria protein homolog	7.945	10	23	10	1	1309	146.577	6.13				5800000	2500000					6700000	7700000	14000000	0.343	Medium	92	0.0356175	14.5958	10
FALSE	IsMasterProtein	A0AVT1-1	Ubiquitin-like modifier-activating enzyme 6	10.7414	9	20	9	1	1052	117.895	6.14				5200000	1400000	6100000				7600000	8500000	13000000	0.389	Medium	92	0.0356175	14.5469	9
FALSE	IsMasterProtein	Q6P996-1	Pyridoxal-dependent decarboxylase domain-containing protein 1	10.9137	7	13	7	1	788	86.652	5.38	22000000		14000000				22000000	14000000	31000000			3600000	0.431	Medium	92	0.0356175	14.5436	7
FALSE	IsMasterProtein	Q9Y266	nuclear migration protein nudC	19.3353	6	15	6	1	331	38.219	5.38				12000000	4600000	11000000				17000000	7600000	29000000	0.823	Medium	92	0.0356175	14.5432	6
FALSE	IsMasterProtein	Q15398	Disks large-associated protein 5	5.43735	4	11	4	1	846	95.056	9	11000000	13000000	6900000				12000000	24000000	36000000				0.179	Medium	92	0.0356175	14.5394	4
FALSE	IsMasterProtein	P17612	cAMP-dependent protein kinase catalytic subunit alpha	13.3903	4	22	4	1	351	40.564	8.79	30000000	27000000	17000000	2600000	1300000		39000000	27000000	63000000	4600000	5000000	7700000	0.551	Medium	92	0.0356175	14.525	4
FALSE	IsMasterProtein	O43837-1	isocitrate dehydrogenase [NAD] subunit beta, mitochondrial	5.97403	2	7	2	1	385	42.157	8.46				5000000	1800000	5800000				6900000	6500000	14000000	0.222	Medium	92	0.0356175	14.5097	2
FALSE	IsMasterProtein	Q9UID3-1	Vacuolar protein sorting-associated protein 51 homolog	7.16113	5	13	5	1	782	85.988	6.47	17000000	9900000	6100000					8700000	10000000		1800000	4900000	0.307	Medium	92	0.0356175	14.5002	5
FALSE	IsMasterProtein	Q04637-9	Isoform 9 of Eukaryotic translation initiation factor 4 gamma 1	8.59278	12	19	12	1	1606	176.128	5.34				3400000		1800000		4900000		5900000	5900000	19000000	0.389	Medium	92	0.0356175	14.4843	12
FALSE	IsMasterProtein	Q00536-2	Isoform 2 of Cyclin-dependent kinase 16	3.68421	2	7	1	1	570	63.418	8.13	25000000												0.133	Medium	97	0.0371221	14.4313	2
FALSE	IsMasterProtein	P30043	flavin reductase (NADPH)	18.932	3	9	3	1	206	22.105	7.65				4200000		3200000		17000000				11000000	1.848	Medium	97	0.0371221	14.4288	3
FALSE	IsMasterProtein	Q05823	2-5A-dependent ribonuclease	9.85155	7	17	7	1	741	83.481	6.65	19000000	13000000	6600000				16000000	12000000	29000000				0.445	Medium	97	0.0371221	14.4252	7
FALSE	IsMasterProtein	P0CW22	40S ribosomal protein S17-like	48.1481	4	13	4	1	135	15.54	9.85	2500000		22000000	2400000		5900000	16000000	8900000	42000000	6600000	1500000	7100000	5.813	Medium	97	0.0371221	14.4093	4
FALSE	IsMasterProtein	P27707	deoxycytidine kinase	15.3846	4	13	4	1	260	30.499	5.21	16000000		11000000	2200000		2700000		39000000	91000000	6300000	3000000	6300000	0.778	Medium	97	0.0371221	14.4047	4
FALSE	IsMasterProtein	P46734-3	Isoform 2 of Dual specificity mitogen-activated protein kinase kinase 3	20.7386	5	9	5	1	352	39.914	7.46	17000000	9000000					18000000	3800000	20000000		1900000	3600000	0.738	Medium	97	0.0371221	14.3963	5
FALSE	IsMasterProtein	Q5D862	Filaggrin-2	2.133	3	9	3	1	2391	247.928	8.31				2900000	9300000	6600000					4700000		0.079	Medium	97	0.0371221	14.3891	3
FALSE	IsMasterProtein	O15111	Inhibitor of nuclear factor kappa-B kinase subunit alpha	8.5906	6	8	6	1	745	84.585	6.73							5400000	7300000	24000000				0.468	Medium	97	0.0371221	14.3776	6
FALSE	IsMasterProtein	Q14165	Malectin	17.4658	4	15	4	1	292	32.214	5.41	18000000	19000000					17000000	10000000	16000000			8000000	0.778	Medium	97	0.0371221	14.3739	4
FALSE	IsMasterProtein	B5ME19	eukaryotic translation initiation factor 3 subunit C-like protein	6.01751	5	13	5	1	914	105.407	5.64	24000000	13000000	8000000		1600000		14000000	16000000	33000000	1700000	3100000	12000000	0.271	Medium	97	0.0371221	14.3417	5
FALSE	IsMasterProtein	Q969M3-3	Isoform 3 of Protein YIPF5	4.5283	1	6	1	1	265	29.088	4.46	34000000	39000000		2400000				30000000			3500000		0.585	Medium	97	0.0371221	14.338	1
FALSE	IsMasterProtein	P00403	Cytochrome c oxidase subunit 2	16.2996	3	10	3	1	227	25.548	4.82	140000000	43000000	42000000				87000000		98000000				1.154	Medium	97	0.0371221	14.2126	3
FALSE	IsMasterProtein	P48047	ATP synthase subunit O, mitochondrial	10.3286	2	6	2	1	213	23.263	9.96							9500000	7900000	46000000	4700000		15000000	0.389	Medium	97	0.0371221	14.0798	2
FALSE	IsMasterProtein	O43242	26S proteasome non-ATPase regulatory subunit 3	18.3521	9	20	9	1	534	60.939	8.44		7300000	5600000	1600000		2400000	6200000		9200000		4300000	16000000	0.701	Medium	99	0.0376024	14.0064	9
FALSE	IsMasterProtein	Q12797	Aspartyl/Asparaginyl beta-hydroxylase	9.36675	5	10	5	1	758	85.809	5.01				2700000						7500000	4200000	8700000	0.354	Medium	99	0.0376024	13.976	5
FALSE	IsMasterProtein	P54709	sodium/potassium-transporting ATPase subunit beta-3	14.3369	3	7	3	1	279	31.492	8.35		29000000	25000000				38000000	26000000	58000000				0.585	Medium	99	0.0376024	13.9065	3
FALSE	IsMasterProtein	Q8IY26	Presqualene diphosphate phosphatase	18.3051	3	10	3	1	295	32.173	9.99	30000000	9000000	5800000				19000000	7200000	2000000				0.501	Medium	99	0.0376024	13.8998	3
FALSE	IsMasterProtein	Q8NFQ8	Torsin-1A-interacting protein 2	17.4468	6	6	6	1	470	51.232	4.96	16000000							5200000	71000000				0.638	Medium	101	0.0376024	13.8771	6
FALSE	IsMasterProtein	Q9UM00-1	Transmembrane and coiled-coil domain-containing protein 1	12.234	2	8	2	1	188	21.161	9.74	36000000		13000000				30000000	20000000	34000000	4700000		8100000	0.334	Medium	101	0.0376024	13.8604	2
FALSE	IsMasterProtein	P46783	40S ribosomal protein S10	26.6667	4	12	4	1	165	18.886	10.15		30000000	36000000	7300000			47000000		83000000	3300000		23000000	1.031	Medium	101	0.0376024	13.8162	4
FALSE	IsMasterProtein	P20592	interferon-induced GTP-binding protein Mx2	8.53147	4	13	1	1	715	82.037	8.76													0.212	Medium	101	0.0376024	13.8118	4
FALSE	IsMasterProtein	Q13243-1	Serine/arginine-rich splicing factor 5	16.1765	4	9	4	1	272	31.245	11.59	1400000		8400000				15000000	25000000	25000000			3600000	1.276	Medium	101	0.0376024	13.8032	4
FALSE	IsMasterProtein	P00813	adenosine deaminase	14.3251	5	15	5	1	363	40.739	5.95				6800000		6100000				7100000	8100000	9300000	0.65	Medium	101	0.0376024	13.789	5
FALSE	IsMasterProtein	Q9BT40	Inositol polyphosphate 5-phosphatase K	5.13393	2	10	2	1	448	51.058	6.54		38000000		3200000		2100000	36000000	32000000	54000000	6300000	4600000	5600000	0.233	Medium	101	0.0376024	13.7747	2
FALSE	IsMasterProtein	Q9HBH1	Peptide deformylase, mitochondrial	24.6914	4	9	4	1	243	26.996	9.16		21000000	15000000				42000000	13000000	56000000				0.931	Medium	101	0.0376024	13.7669	4
FALSE	IsMasterProtein	P07226-1	Tropomyosin alpha-4 chain	14.1129	3	8	2	1	248	28.504	4.69			7500000									2800000	0.389	Medium	101	0.0376024	13.7264	3
FALSE	IsMasterProtein	O95232-1	Luc7-like protein 3	6.25	2	5	2	1	432	51.435	9.79	3400000						9400000	4900000				1400000	0.245	Medium	101	0.0376024	13.7222	2
FALSE	IsMasterProtein	Q93062-3	Isoform C of RNA-binding protein with multiple splicing	21.4612	4	10	4	1	219	24.261	6.19		10000000	23000000				38000000	26000000	57000000				1.31	Medium	101	0.0376024	13.7067	4
FALSE	IsMasterProtein	Q86Z02	Homeodomain-interacting protein kinase 1	6.44628	5	11	5	1	1210	130.761	8.22	24000000	14000000	1800000				7300000	2700000	42000000				0.278	Medium	101	0.0376024	13.6922	5
FALSE	IsMasterProtein	Q9HA47-4	Isoform 4 of Uridine-cytidine kinase 1	2.83688	1	6	1	1	282	32.254	6.86	32000000	20000000	17000000				25000000	18000000	39000000				0.145	Medium	101	0.0376024	13.6859	1
FALSE	IsMasterProtein	Q01469	Fatty acid-binding protein, epidermal	35.5556	4	8	4	1	135	15.155	7.01					3900000	47000000							2.162	Medium	101	0.0376024	13.6831	4
FALSE	IsMasterProtein	O14950	Myosin regulatory light chain 12B	33.7209	5	12	5	1	172	19.767	4.84	12000000		15000000				40000000	33000000		6000000		6700000	2.511	Medium	101	0.0376024	13.6751	5
FALSE	IsMasterProtein	Q01196-8	Isoform AML-1G of Runt-related transcription factor 1	7.91667	3	5	3	1	480	51.785	8.69	10000000						4300000		18000000				0.35	Medium	101	0.0376024	13.6727	3
FALSE	IsMasterProtein	P08134	Rho-related GTP-binding protein RhoC	44.5596	6	16	2	1	193	21.992	6.58		3800000	3800000									770000000	4.337	Medium	101	0.0376024	13.6563	6
FALSE	IsMasterProtein	Q9Y6M1	Insulin-like growth factor 2 mRNA-binding protein 2	17.5292	7	15	5	1	599	66.081	8.46		14000000		2500000						2900000		8600000	0.693	Medium	101	0.0376024	13.6562	7
FALSE	IsMasterProtein	P08574	Cytochrome c1, heme protein, mitochondrial	18.1538	4	10	4	1	325	35.399	9	42000000	37000000	38000000				45000000	43000000	37000000			1800000	0.833	Medium	101	0.0376024	13.6318	4
FALSE	IsMasterProtein	Q96BW5-1	Phosphotriesterase-related protein	15.4728	5	11	5	1	349	38.993	6.52				4600000	2000000	10000000				5600000			0.616	Medium	101	0.0376024	13.609	5
FALSE	IsMasterProtein	Q7Z417	Nuclear fragile X mental retardation-interacting protein 2	15.1079	6	11	6	1	695	76.075	8.7				4600000			10000000	2700000	6300000	4500000	4200000	5000000	0.433	Medium	101	0.0376024	13.568	6
FALSE	IsMasterProtein	Q15070-1	Mitochondrial inner membrane protein OXA1L	4.13793	2	7	2	1	435	48.516	9.45	50000000	26000000					29000000	32000000	25000000				0.501	Medium	101	0.0376024	13.5275	2
FALSE	IsMasterProtein	P04181-1	Ornithine aminotransferase, mitochondrial	18.2232	7	12	7	1	439	48.504	7.03				8100000						6000000	9600000	20000000	0.817	Medium	101	0.0376024	13.5087	7
FALSE	IsMasterProtein	P61923-4	Isoform 4 of Coatomer subunit zeta-1	21.6216	3	8	3	1	185	21.056	4.88	14000000						24000000		46000000			5400000	2.728	Medium	101	0.0376024	13.5048	3
FALSE	IsMasterProtein	Q9NY27	Serine/threonine-protein phosphatase 4 regulatory subunit 2	13.6691	4	8	4	1	417	46.869	4.54							19000000	15000000	14000000			2800000	0.585	Medium	101	0.0376024	13.4964	4
FALSE	IsMasterProtein	P23588	eukaryotic translation initiation factor 4B	7.36498	4	6	4	1	611	69.11	5.73		17000000		5500000					25000000			17000000	0.311	Medium	103	0.0379701	13.4477	4
FALSE	IsMasterProtein	Q9H4M9	EH domain-containing protein 1	20.5993	10	25	9	1	534	60.589	6.83		8600000		7200000		4900000		9600000			5400000	34000000	0.931	Medium	103	0.0379701	13.4383	10
FALSE	IsMasterProtein	Q9Y224	UPF0568 protein C14orf166	15.5738	3	6	3	1	244	28.051	6.65			2700000	4100000			5600000	5500000	7400000			2600000	0.468	Medium	103	0.0379701	13.4165	3
FALSE	IsMasterProtein	Q15418-2	Isoform 2 of Ribosomal protein S6 kinase alpha-1	13.9785	10	20	5	1	744	83.88	8.78				800000						2700000	2100000	8400000	0.632	Medium	103	0.0379701	13.4074	10
FALSE	IsMasterProtein	Q9BRX2	Protein pelota homolog	9.35065	4	11	4	1	385	43.332	6.34	29000000	31000000	17000000					22000000	53000000	4600000	5000000	7100000	0.407	Medium	103	0.0379701	13.387	4
FALSE	IsMasterProtein	Q12849	G-rich sequence factor 1	10.2083	4	12	4	1	480	53.093	6.19	22000000				1900000		21000000	35000000	34000000	7500000	7700000	11000000	0.346	Medium	103	0.0379701	13.3474	4
FALSE	IsMasterProtein	Q9H3U1	Protein unc-45 homolog A	5.72034	4	12	4	1	944	103.011	6.07	12000000	5100000					10000000	4900000	19000000			1900000	0.157	Medium	104	0.0379701	13.2816	4
FALSE	IsMasterProtein	Q9Y673	dolichyl-phosphate beta-glucosyltransferase	7.09877	3	12	3	1	324	36.922	9.28	29000000	40000000	13000000				37000000	17000000	5300000	1500000			0.389	Medium	104	0.0379701	13.2713	3
FALSE	IsMasterProtein	Q96KP4	cytosolic non-specific dipeptidase	24.2105	7	12	7	1	475	52.845	5.97				4400000							3000000	14000000	0.743	Medium	104	0.0379701	13.2442	7
FALSE	IsMasterProtein	Q13045-1	protein flightless-1 homolog	5.43735	7	18	7	1	1269	144.659	6.05		3500000		3400000			10000000	12000000		5800000	4700000	5600000	0.243	Medium	104	0.0379701	13.204	7
FALSE	IsMasterProtein	P35613	Basigin	12.7273	4	9	4	1	385	42.174	5.66	15000000	11000000		4100000			9500000	14000000		7000000		7000000	0.585	Medium	104	0.0379701	13.2003	4
FALSE	IsMasterProtein	Q9Y3A6-1	Transmembrane emp24 domain-containing protein 5	13.1004	3	8	3	1	229	25.988	4.84	260000000	320000000					140000000	160000000					0.778	Medium	104	0.0379701	13.1447	3
FALSE	IsMasterProtein	Q9H0U3	Magnesium transporter protein 1	9.85075	3	8	3	1	335	38.011	9.63	12000000						130000000	82000000	8900000		8800000	8200000	0.719	Medium	104	0.0379701	13.1438	3
FALSE	IsMasterProtein	Q9BV38	WD repeat-containing protein 18	6.48148	3	12	3	1	432	47.375	6.7	7700000					2000000	4900000	6700000	16000000	3400000	5300000	2400000	0.369	Medium	104	0.0379701	13.0825	3
FALSE	IsMasterProtein	P18077	60S ribosomal protein L35a	20.9091	3	21	3	1	110	12.53	11.06	150000000	64000000	55000000	29000000	12000000		96000000	100000000		59000000	26000000	61000000	1.154	Medium	104	0.0379701	13.0756	3
FALSE	IsMasterProtein	P48165	Gap junction alpha-8 protein	4.15704	2	7	2	1	433	48.199	5.27	96000000	110000000	71000000				61000000	71000000	100000000	7900000			0.212	Medium	104	0.0379701	13.0429	2
FALSE	IsMasterProtein	P54886	delta-1-pyrroline-5-carboxylate synthase	8.67925	6	11	6	1	795	87.248	7.12				5000000			8400000		1400000	8000000	6500000	19000000	0.318	Medium	104	0.0379701	13.0027	6
FALSE	IsMasterProtein	Q9NQC3	Reticulon-4	5.11745	5	11	5	1	1192	129.851	4.5				12000000	2100000	5600000			5600000	1600000		18000000	0.228	Medium	104	0.0379701	12.9913	5
FALSE	IsMasterProtein	P98179	RNA-binding protein 3	21.0191	2	6	2	1	157	17.16	8.91			27000000				85000000	86000000	80000000				0.995	Medium	104	0.0379701	12.974	2
FALSE	IsMasterProtein	Q8TEB1	DDB1- and CUL4-associated factor 11	11.5385	5	9	5	1	546	61.631	6.4	9600000	9700000	8000000				28000000	11000000	10000000				0.585	Medium	104	0.0379701	12.9641	5
FALSE	IsMasterProtein	Q7Z5K2-3	Isoform 3 of Wings apart-like protein homolog	2.03922	2	10	2	1	1275	142.436	6.06	7300000	9100000	5700000					24000000	7500000				0.086	Medium	104	0.0379701	12.9402	2
FALSE	IsMasterProtein	P62841	40S ribosomal protein S15	23.4483	2	7	2	1	145	17.029	10.39	39000000						12000000		32000000				2.728	Medium	104	0.0379701	12.9295	2
FALSE	IsMasterProtein	Q92572	AP-3 complex subunit sigma-1	13.9896	3	8	3	1	193	21.718	5.39	48000000	55000000					71000000	41000000	55000000				1.154	Medium	104	0.0379701	12.9212	3
FALSE	IsMasterProtein	Q99567	Nuclear pore complex protein Nup88	11.471	6	10	6	1	741	83.489	5.69	16000000	15000000				2600000		16000000		3100000	4300000	4800000	0.425	Medium	110	0.039356	12.8368	6
FALSE	IsMasterProtein	P39687	Acidic leucine-rich nuclear phosphoprotein 32 family member A	19.2771	4	8	2	1	249	28.568	4.09				7800000								26000000	1.848	Medium	110	0.039356	12.798	4
FALSE	IsMasterProtein	P54577	Tyrosine--tRNA ligase, cytoplasmic	16.4773	10	17	10	1	528	59.106	7.05				4800000					7800000		5800000	23000000	0.688	Medium	110	0.039356	12.7932	10
FALSE	IsMasterProtein	Q9Y676	28S ribosomal protein S18b, mitochondrial	15.1163	3	7	3	1	258	29.377	9.38	17000000						18000000	14000000					0.585	Medium	110	0.039356	12.7538	3
FALSE	IsMasterProtein	Q9H000	Probable E3 ubiquitin-protein ligase makorin-2	19.9519	8	25	8	1	416	46.909	7.61				17000000	3600000	4500000	19000000	16000000		25000000	15000000	27000000	0.978	Medium	110	0.039356	12.7432	8
FALSE	IsMasterProtein	P09914	interferon-induced protein with tetratricopeptide repeats 1	10.8787	4	8	4	1	478	55.325	7.2				8200000						5700000	4900000	4500000	0.322	Medium	110	0.039356	12.743	4
FALSE	IsMasterProtein	P08621-1	U1 small nuclear ribonucleoprotein 70 kDa	9.15332	4	18	4	1	437	51.526	9.94	27000000	9000000	12000000		1900000		29000000	19000000	40000000			4500000	0.778	Medium	110	0.039356	12.7104	4
FALSE	IsMasterProtein	Q96CW5	Gamma-tubulin complex component 3	6.61521	5	9	5	1	907	103.506	8.12	14000000	9500000	5000000				11000000		15000000			1800000	0.243	Medium	110	0.039356	12.6902	5
FALSE	IsMasterProtein	Q96EK5	KIF1-binding protein	6.11916	3	7	3	1	621	71.768	5.49	24000000	29000000	15000000				29000000	22000000	14000000				0.218	Medium	110	0.039356	12.6689	3
FALSE	IsMasterProtein	P37802-2	Isoform 2 of Transgelin-2	31.3636	5	15	5	1	220	24.438	8.25			6000000	3200000		3600000	4700000		8200000	3800000	1900000	8800000	1.154	Medium	110	0.039356	12.6666	5
FALSE	IsMasterProtein	Q9BQA1	Methylosome protein 50	6.43275	2	8	2	1	342	36.701	5.17		13000000		6000000						5300000	2300000	9300000	0.389	Medium	110	0.039356	12.6513	2
FALSE	IsMasterProtein	Q5JTV8-3	Isoform 3 of Torsin-1A-interacting protein 1	9.58904	4	6	4	1	584	66.279	8.18	24000000						26000000	11000000	11000000				0.301	Medium	110	0.039356	12.6405	4
FALSE	IsMasterProtein	Q9HCM4	Band 4.1-like protein 5	1.90996	1	4	1	1	733	81.805	6.58	22000000	12000000	8300000						12000000				0.062	Medium	110	0.039356	12.6191	1
FALSE	IsMasterProtein	Q9Y277-2	Isoform 2 of Voltage-dependent anion-selective channel protein 3	11.9718	3	9	2	1	284	30.77	8.66							43000000		52000000			4000000	0.438	Medium	110	0.039356	12.5993	3
FALSE	IsMasterProtein	Q9BS26	Endoplasmic reticulum resident protein 44	12.069	5	15	5	1	406	46.941	5.26				4600000			7700000	11000000	22000000		4300000	11000000	0.616	Medium	110	0.039356	12.5989	5
FALSE	IsMasterProtein	Q6ZU15	Septin-14	4.86111	2	10	1	1	432	49.993	6.24									9800000				0.222	Medium	110	0.039356	12.5698	2
FALSE	IsMasterProtein	Q15056-1	Eukaryotic translation initiation factor 4H	22.5806	3	6	3	1	248	27.368	7.23			8400000				13000000	24000000	9900000			4200000	0.389	Medium	110	0.039356	12.5445	3
FALSE	IsMasterProtein	Q5VZM2-2	Isoform 2 of Ras-related GTP-binding protein B	3.75723	1	5	1	1	346	40.146	6.09	12000000		5800000				9200000			1100000		2500000	0.122	Medium	110	0.039356	12.5337	1
FALSE	IsMasterProtein	Q9H6S3-3	Isoform 3 of Epidermal growth factor receptor kinase substrate 8-like protein 2	7.93434	5	11	5	1	731	82.271	7.03				6100000	2100000					9700000	6300000	13000000	0.299	Medium	110	0.039356	12.5105	5
FALSE	IsMasterProtein	Q6IAN0	Dehydrogenase/reductase SDR family member 7B	4.61538	1	5	1	1	325	35.097	9.55	28000000	10000000					12000000	8700000	26000000				0.116	Medium	112	0.0394826	12.5025	1
FALSE	IsMasterProtein	P12532	Creatine kinase U-type, mitochondrial	14.1487	4	11	4	1	417	47.007	8.34	18000000	3000000	11000000					34000000	5400000				0.407	Medium	112	0.0394826	12.4718	4
FALSE	IsMasterProtein	P16402	Histone H1.3	10.4072	2	5	2	1	221	22.336	11.02			32000000				34000000		140000000				0.425	Medium	112	0.0394826	12.4339	2
FALSE	IsMasterProtein	Q9UI30	Multifunctional methyltransferase subunit TRM112-like protein	22.4	2	6	2	1	125	14.19	5.26	15000000	10000000	8200000				20000000	17000000					0.668	Medium	112	0.0394826	12.4171	2
FALSE	IsMasterProtein	P30837	Aldehyde dehydrogenase X, mitochondrial	7.73694	4	12	2	1	517	57.17	6.8										1600000	2900000	4100000	0.374	Medium	112	0.0394826	12.3865	4
FALSE	IsMasterProtein	P09960-1	leukotriene A-4 hydrolase	17.8396	9	18	9	1	611	69.241	6.18				3900000		3900000					4700000	19000000	0.778	Medium	112	0.0394826	12.2601	9
FALSE	IsMasterProtein	Q9UBB4-1	Ataxin-10	12.4211	5	14	5	1	475	53.455	5.25	9400000	5900000	2600000	1400000				3500000	4500000			9500000	0.346	Medium	112	0.0394826	12.2437	5
FALSE	IsMasterProtein	Q9Y3U8	60S ribosomal protein L36	9.52381	1	6	1	1	105	12.246	11.59		15000000	17000000	4700000			45000000	26000000	82000000				0.468	Medium	112	0.0394826	12.24	1
FALSE	IsMasterProtein	Q14739	Lamin-B receptor	9.10569	5	16	5	1	615	70.658	9.36	11000000		8100000	8600000			11000000			11000000	10000000	16000000	0.638	Medium	112	0.0394826	12.2102	5
FALSE	IsMasterProtein	O95373	Importin-7	11.7534	10	14	10	1	1038	119.44	4.82				5100000		1400000					5600000	17000000	0.6	Medium	112	0.0394826	12.1672	10
FALSE	IsMasterProtein	Q96G23	Ceramide synthase 2	6.57895	2	8	2	1	380	44.847	8.98	53000000	41000000	46000000				150000000	88000000				28000000	0.311	Medium	112	0.0394826	12.1602	2
FALSE	IsMasterProtein	P18074-1	Tfiih basal transcription factor complex helicase xpd subunit	6.05263	3	7	3	1	760	86.854	7.15	21000000	11000000					17000000	2900000	10000000				0.158	Medium	112	0.0394826	12.1408	3
FALSE	IsMasterProtein	Q9H223	EH domain-containing protein 4	15.8965	8	20	7	1	541	61.137	6.76					1400000	3000000		12000000	47000000		4700000	13000000	0.607	Medium	112	0.0394826	12.1386	8
FALSE	IsMasterProtein	P27694	Replication protein A 70 kDa DNA-binding subunit	14.1234	7	15	7	1	616	68.095	7.21			11000000	4300000	1000000	2000000		8000000	28000000	2800000	4300000	5400000	0.546	Medium	112	0.0394826	12.132	7
FALSE	IsMasterProtein	P52735	Guanine nucleotide exchange factor VAV2	3.41686	3	8	3	1	878	101.224	7.08	22000000	17000000	11000000				19000000	13000000					0.12	Medium	112	0.0394826	12.1047	3
FALSE	IsMasterProtein	P61803	Dolichyl-diphosphooligosaccharide--protein glycosyltransferase subunit DAD1	19.469	2	7	2	1	113	12.489	7.08	230000000	100000000	63000000				140000000	61000000	160000000				1.512	Medium	116	0.0394826	12.0749	2
FALSE	IsMasterProtein	Q9BUQ8	Probable ATP-dependent RNA helicase DDX23	5.85366	5	6	5	1	820	95.524	9.55	22000000						16000000		20000000				0.243	Medium	116	0.0394826	12.0312	5
FALSE	IsMasterProtein	O00487	26S proteasome non-ATPase regulatory subunit 14	8.3871	3	11	3	1	310	34.555	6.52	26000000	21000000		1500000	820000	6400000	23000000			6900000	2800000		0.468	Medium	116	0.0394826	12.024	3
FALSE	IsMasterProtein	O00515	Ladinin-1	10.2515	3	6	3	1	517	57.097	9.67							8700000	7600000	12000000				0.184	Medium	116	0.0394826	11.9872	3
FALSE	IsMasterProtein	Q9UNZ2-5	Isoform 3 of NSFL1 cofactor p47	10.4839	3	5	3	1	372	40.791	5.15				3100000								13000000	0.334	Medium	116	0.0394826	11.9862	3
FALSE	IsMasterProtein	P28340	DNA polymerase delta catalytic subunit	6.95574	8	18	7	1	1107	123.553	7.03	6000000	71000000		2600000			62000000			3700000	8900000	16000000	0.278	Medium	116	0.0394826	11.9358	8
FALSE	IsMasterProtein	Q92688	Acidic leucine-rich nuclear phosphoprotein 32 family member B	14.741	3	10	1	1	251	28.77	4.06			10000000	8100000						6900000	3100000	31000000	1.31	Medium	116	0.0394826	11.9332	3
FALSE	IsMasterProtein	Q8WW12	PEST proteolytic signal-containing nuclear protein	13.4831	2	7	2	1	178	18.913	7.49	16000000	12000000	1200000					25000000	36000000			12000000	0.778	Medium	116	0.0394826	11.8695	2
FALSE	IsMasterProtein	O95394-4	Isoform 3 of Phosphoacetylglucosamine mutase	5.08772	3	9	3	1	570	62.902	6			3300000	5700000	1700000				56000000	5300000	7600000	8500000	0.241	Medium	116	0.0394826	11.8453	3
FALSE	IsMasterProtein	P07947	tyrosine-protein kinase Yes	2.94659	2	7	1	0	543	60.763	6.74									5600000				0.166	Medium	116	0.0394826	11.8271	2
FALSE	IsMasterProtein	P49721	proteasome subunit beta type-2	19.9005	4	14	3	1	201	22.822	7.02		34000000	24000000	11000000	3200000	2800000	23000000	31000000	39000000	3200000	8800000	21000000	1.031	Medium	116	0.0394826	11.7599	4
FALSE	IsMasterProtein	O00264	Membrane-associated progesterone receptor component 1	24.6154	3	8	2	1	195	21.658	4.7	28000000							35000000					0.874	Medium	116	0.0394826	11.7394	3
FALSE	IsMasterProtein	Q6UW02	Cytochrome P450 20A1	2.38095	1	4	1	1	462	52.399	6.21	20000000	12000000	8500000				12000000						0.086	Medium	117	0.0396745	11.6868	1
FALSE	IsMasterProtein	Q14728	Major facilitator superfamily domain-containing protein 10	2.85714	1	6	1	1	455	48.308	9.6	11000000		8400000					8200000		890000	790000	1500000	0.11	Medium	117	0.0396745	11.6684	1
FALSE	IsMasterProtein	Q8IV50	LysM and putative peptidoglycan-binding domain-containing protein 2	7.44186	2	7	1	1	215	23.449	5.35				6300000	2400000	7700000				5100000	6400000	7700000	0.52	Medium	117	0.0396745	11.6563	2
FALSE	IsMasterProtein	O75886	Signal transducing adapter molecule 2	10.4762	5	6	3	1	525	58.128	5.07							24000000	28000000	22000000				0.616	Medium	117	0.0396745	11.6463	5
FALSE	IsMasterProtein	Q8IYS1	Peptidase M20 domain-containing protein 2	5.9633	2	6	2	1	436	47.746	5.85				3800000	1100000					3100000	4400000	8300000	0.222	Medium	117	0.0396745	11.5829	2
FALSE	IsMasterProtein	Q9Y679-1	Ancient ubiquitous protein 1	9.03361	3	10	3	1	476	52.995	8.09	45000000	35000000	24000000					36000000	46000000	6100000	4400000		0.318	Medium	119	0.0401756	11.561	3
FALSE	IsMasterProtein	Q8NFA0	Ubiquitin carboxyl-terminal hydrolase 32	3.30424	5	7	5	1	1604	181.54	6.44	20000000	10000000					5600000	10000000					0.143	Medium	119	0.0401756	11.5583	5
FALSE	IsMasterProtein	Q9Y5X3	sorting nexin-5	5.19802	2	7	1	1	404	46.787	6.76												5100000	0.202	Medium	119	0.0401756	11.5497	2
FALSE	IsMasterProtein	P49585	choline-phosphate cytidylyltransferase A	12.8065	4	10	4	1	367	41.705	7.25				14000000	5000000	6300000		44000000		8700000	8100000	20000000	0.407	Medium	119	0.0401756	11.5292	4
FALSE	IsMasterProtein	P36871-1	Phosphoglucomutase-1	19.0391	10	17	10	1	562	61.411	6.76				3700000						1400000	1800000	14000000	0.833	Medium	119	0.0401756	11.5084	10
FALSE	IsMasterProtein	P61077-3	Isoform 3 of Ubiquitin-conjugating enzyme E2 D3	35.5705	3	8	2	1	149	16.882	7.74				4000000		32000000		19000000	130000000	40000000	3100000	3900000	2.981	Medium	121	0.040604	11.4756	3
FALSE	IsMasterProtein	Q9Y5S9	RNA-binding protein 8A	21.8391	3	10	3	1	174	19.877	5.72	12000000			3700000	2400000	5500000	10000000		15000000	7300000		10000000	1.371	Medium	121	0.040604	11.4457	3
FALSE	IsMasterProtein	Q32MZ4	Leucine-rich repeat flightless-interacting protein 1	3.21782	2	5	2	1	808	89.199	4.65				1300000						3900000	1400000	4400000	0.103	Medium	121	0.040604	11.3924	2
FALSE	IsMasterProtein	Q13615	myotubularin-related protein 3	1.66945	1	4	1	1	1198	133.534	5.8	2100000000						2100000000	870000000	2000000000				0.033	Medium	121	0.040604	11.332	1
FALSE	IsMasterProtein	Q8N684-3	Isoform 3 of Cleavage and polyadenylation specificity factor subunit 7	9.72763	3	7	3	1	514	56.341	8.87	11000000						6600000	3300000	11000000			9200000	0.28	Medium	124	0.0413058	11.3058	3
FALSE	IsMasterProtein	Q9BYD1	39S ribosomal protein L13, mitochondrial	5.61798	1	4	1	1	178	20.679	9.16	9800000	10000000	4300000				7800000						0.166	Medium	124	0.0413058	11.2484	1
FALSE	IsMasterProtein	Q5J8M3-1	ER membrane protein complex subunit 4	22.4044	3	7	3	1	183	20.073	8.62	19000000		10000000				7200000	23000000	38000000				0.995	Medium	124	0.0413058	11.2244	3
FALSE	IsMasterProtein	P43304	Glycerol-3-phosphate dehydrogenase, mitochondrial	12.2421	7	14	7	1	727	80.802	7.69				5400000	1400000	5800000				3400000		5700000	0.38	Medium	124	0.0413058	11.2201	7
FALSE	IsMasterProtein	Q13011	Delta(3,5)-Delta(2,4)-dienoyl-CoA isomerase, mitochondrial	13.1098	4	6	4	1	328	35.793	8							34000000		27000000			7900000	0.52	Medium	124	0.0413058	11.195	4
FALSE	IsMasterProtein	Q14684	Ribosomal RNA processing protein 1 homolog B	7.78364	3	7	3	1	758	84.375	9.76				1000000			12000000	11000000	7300000	2800000		2800000	0.194	Medium	124	0.0413058	11.1136	3
FALSE	IsMasterProtein	Q9UI09	NADH dehydrogenase [ubiquinone] 1 alpha subcomplex subunit 12	8.27586	1	4	1	1	145	17.104	9.63	8100000	7400000					3300000		2600000				0.259	Medium	124	0.0413058	11.0917	1
FALSE	IsMasterProtein	Q99569	Plakophilin-4	6.71141	6	9	6	1	1192	131.787	8.94	15000000						12000000	15000000	19000000				0.212	Medium	130	0.0428619	11.0114	6
FALSE	IsMasterProtein	O15294	UDP-N-acetylglucosamine--peptide N-acetylglucosaminyltransferase 110 kDa subunit	5.35373	5	11	5	1	1046	116.85	6.7	20000000	12000000	3800000				17000000	11000000		5300000	3000000		0.238	Medium	130	0.0428619	10.997	5
FALSE	IsMasterProtein	Q15054	DNA polymerase delta subunit 3	10.515	4	7	4	1	466	51.368	9.35	19000000	11000000						8400000		3500000		4100000	0.389	Medium	130	0.0428619	10.9813	4
FALSE	IsMasterProtein	Q06787	fragile X mental retardation protein 1	11.3924	7	16	6	1	632	71.131	7.42				3000000	1400000				19000000	7000000	3400000		0.413	Medium	130	0.0428619	10.9445	7
FALSE	IsMasterProtein	O43292-1	Glycosylphosphatidylinositol anchor attachment 1 protein	4.1868	3	5	3	1	621	67.58	8.06	25000000	11000000					19000000		23000000				0.304	Medium	130	0.0428619	10.9257	3
FALSE	IsMasterProtein	O14964	Hepatocyte growth factor-regulated tyrosine kinase substrate	5.53411	4	10	4	1	777	86.138	6.16	41000000	10000000	6400000				13000000	20000000	24000000			2700000	0.346	Medium	130	0.0428619	10.9204	4
FALSE	IsMasterProtein	O95573	long-chain-fatty-acid--CoA ligase 3	17.3611	10	20	8	1	720	80.368	8.38				5600000		4600000					4200000	17000000	0.778	Medium	130	0.0428619	10.9003	10
FALSE	IsMasterProtein	Q9BSF4	Uncharacterized protein C19orf52	15	3	7	3	1	260	29.215	8.09	23000000	15000000	14000000					22000000					0.585	Medium	130	0.0428619	10.8776	3
FALSE	IsMasterProtein	O95155-4	Isoform 4 of Ubiquitin conjugation factor E4 B	4.43459	4	6	4	1	1353	151.465	5.62		13000000					12000000		31000000		6700000		0.136	Medium	130	0.0428619	10.8606	4
FALSE	IsMasterProtein	Q00577	Transcriptional activator protein Pur-alpha	20.8075	4	14	3	1	322	34.889	6.44		18000000	15000000				18000000	26000000	45000000				0.719	Medium	130	0.0428619	10.851	4
FALSE	IsMasterProtein	P35030	Trypsin-3	4.27632	1	5	1	1	304	32.508	7.49				28000000	8500000	26000000				24000000	11000000		0.136	Medium	135	0.0442913	10.8165	1
FALSE	IsMasterProtein	P04637	Cellular tumor antigen p53	11.7048	3	9	3	1	393	43.625	6.79				5400000		1700000				5500000	4100000	8900000	0.28	Medium	135	0.0442913	10.7757	3
FALSE	IsMasterProtein	Q0VDF9	Heat shock 70 kDa protein 14	4.3222	2	7	2	1	509	54.76	5.59				6200000	1700000	4500000				3100000	5600000	8600000	0.155	Medium	135	0.0442913	10.7672	2
FALSE	IsMasterProtein	Q14558-2	Isoform 2 of Phosphoribosyl pyrophosphate synthase-associated protein 1	3.8961	1	6	1	1	385	42.44	8.47	5900000	6700000	5900000				9600000	10000000	20000000				0.093	Medium	135	0.0442913	10.7527	1
FALSE	IsMasterProtein	Q96RP9	Elongation factor G, mitochondrial	10.1198	7	17	7	1	751	83.418	7.01				3300000	1000000	1400000	2700000		23000000		5600000	13000000	0.399	Medium	137	0.0446836	10.5726	7
FALSE	IsMasterProtein	Q9Y508-1	E3 ubiquitin-protein ligase RNF114	14.4737	3	6	3	1	228	25.677	7.25		28000000	17000000				61000000	43000000					0.54	Medium	137	0.0446836	10.5618	3
FALSE	IsMasterProtein	Q12816-1	Trophinin	1.1181	2	6	2	0	1431	143.628	9.03			20000000										0.145	Medium	137	0.0446836	10.5379	2
FALSE	IsMasterProtein	Q7L5D6	Golgi to ER traffic protein 4 homolog	11.6208	3	7	3	1	327	36.481	5.41	18000000		6400000						42000000				0.668	Medium	137	0.0446836	10.5242	3
FALSE	IsMasterProtein	O43670-4	Isoform 4 of BUB3-interacting and GLEBS motif-containing protein ZNF207	2.63158	1	5	1	1	494	52.659	9.1				6200000	2100000					4700000	8500000	13000000	0.292	Medium	137	0.0446836	10.4905	1
FALSE	IsMasterProtein	Q96P70	Importin-9	6.7243	4	9	4	1	1041	115.889	4.81	6300000	1700000							5300000			4200000	0.212	Medium	137	0.0446836	10.4662	4
FALSE	IsMasterProtein	Q13232	Nucleoside diphosphate kinase 3	26.0355	4	9	4	1	169	19.003	7.84	24000000	35000000	15000000				6600000	4800000					1.154	Medium	137	0.0446836	10.4652	4
FALSE	IsMasterProtein	P47929	galectin-7	36.7647	4	8	4	1	136	15.066	7.62						51000000							2.162	Medium	138	0.0448616	10.4346	4
FALSE	IsMasterProtein	Q9Y3D6	mitochondrial fission 1 protein	8.55263	1	5	1	1	152	16.927	8.79	33000000	15000000	9700000				16000000	14000000					0.334	Medium	138	0.0448616	10.4105	1
FALSE	IsMasterProtein	P54105	Methylosome subunit pICln	5.48523	1	4	1	1	237	26.199	4.11		16000000	19000000				29000000	37000000					0.233	Medium	138	0.0448616	10.3983	1
FALSE	IsMasterProtein	Q8N163-1	Cell cycle and apoptosis regulator protein 2	4.44204	4	8	3	1	923	102.838	5.22									100000000	1900000		14000000	0.182	Medium	138	0.0448616	10.3873	4
FALSE	IsMasterProtein	Q9NSE4	Isoleucine--tRNA ligase, mitochondrial	5.5336	5	9	5	1	1012	113.719	7.2				1800000							1700000	8700000	0.228	Medium	140	0.0448616	10.3294	5
FALSE	IsMasterProtein	Q9HAV4	exportin-5	5.06645	5	10	5	1	1204	136.222	5.8		8100000						7200000	17000000		1700000	9800000	0.182	Medium	140	0.0448616	10.321	5
FALSE	IsMasterProtein	Q9ULC5-3	Isoform 2 of Long-chain-fatty-acid--CoA ligase 5	4.05954	3	7	2	1	739	82.21	7.39										2800000	2800000		0.194	Medium	140	0.0448616	10.31	3
FALSE	IsMasterProtein	P62495	Eukaryotic peptide chain release factor subunit 1	14.6453	5	14	5	1	437	49	5.71	20000000	11000000		5200000		3300000	31000000	20000000	28000000	4200000		14000000	0.532	Medium	140	0.0448616	10.2793	5
FALSE	IsMasterProtein	Q06323-1	Proteasome activator complex subunit 1	31.7269	7	12	7	1	249	28.705	6.02			11000000	4300000			14000000	13000000				19000000	1.336	Medium	140	0.0448616	10.2583	7
FALSE	IsMasterProtein	P27816-1	Microtubule-associated protein 4	7.29167	6	13	6	1	1152	120.93	5.43				2800000		2300000			880000	6100000	4600000	3400000	0.212	Medium	140	0.0448616	10.2478	6
FALSE	IsMasterProtein	P36952-1	Serpin B5	14.9333	5	8	5	1	375	42.073	6.05				3500000		12000000					3900000	10000000	0.688	Medium	140	0.0448616	10.2472	5
FALSE	IsMasterProtein	P23381	Tryptophan--tRNA ligase, cytoplasmic	27.8132	9	14	9	1	471	53.132	6.23				4900000		2200000					3200000	18000000	1.154	Medium	140	0.0448616	10.2343	9
FALSE	IsMasterProtein	Q15125	3-beta-hydroxysteroid-delta(8),delta(7)-isomerase	4.34783	1	6	1	1	230	26.336	7.9	80000000	52000000	47000000			3900000	79000000		68000000				0.334	Medium	140	0.0448616	10.233	1
FALSE	IsMasterProtein	Q8WUH6	Transmembrane protein 263	38.7931	3	9	3	1	116	11.741	9.32				8600000	4900000	20000000			11000000	8300000	9700000		1.154	Medium	140	0.0448616	10.2135	3
FALSE	IsMasterProtein	Q9UKV8	Protein argonaute-2	8.38184	5	12	5	1	859	97.146	9.19	20000000	12000000	20000000				33000000	18000000			2700000	3300000	0.286	Medium	140	0.0448616	10.1561	5
FALSE	IsMasterProtein	Q96IJ6-2	Isoform 2 of Mannose-1-phosphate guanyltransferase alpha	8.45666	3	10	3	1	473	51.985	7.21		14000000	7100000	1700000		1300000				1700000	1900000	3900000	0.413	Medium	140	0.0448616	10.1536	3
FALSE	IsMasterProtein	P50995	annexin A11	14.0594	6	13	6	1	505	54.355	7.65				6800000	2700000					4300000	2100000	9300000	1.081	Medium	140	0.0448616	10.1224	6
FALSE	IsMasterProtein	P15170-3	Isoform 3 of Eukaryotic peptide chain release factor GTP-binding subunit ERF3A	6.59341	4	7	4	1	637	68.656	5.33				6100000	1600000					6900000	10000000	30000000	0.322	Medium	140	0.0448616	10.0565	4
FALSE	IsMasterProtein	Q92552-2	Isoform 2 of 28S ribosomal protein S27, mitochondrial	12.6168	5	13	5	1	428	49.119	6.33	13000000			4000000	1300000				27000000	4400000	3800000	4000000	0.468	Medium	141	0.0448616	10.0054	5
FALSE	IsMasterProtein	Q6P158-1	putative ATP-dependent RNA helicase DHX57	2.0202	3	8	2	1	1386	155.507	7.71						45000000				4000000	1900000	2200000	0.089	Medium	141	0.0448616	9.98307	3
FALSE	IsMasterProtein	Q8IWU5-1	Extracellular sulfatase Sulf-2	5.97701	5	9	5	1	870	100.39	9.17	23000000	1500000						26000000	20000000				0.401	Medium	141	0.0448616	9.96426	5
FALSE	IsMasterProtein	Q8N9N2-2	Isoform 2 of Activating signal cointegrator 1 complex subunit 1	10.3641	3	8	3	1	357	41.202	5.53	38000000	18000000	15000000					27000000					0.369	Medium	141	0.0448616	9.9624	3
FALSE	IsMasterProtein	Q06203	amidophosphoribosyltransferase	8.70406	4	7	4	1	517	57.362	6.76				4900000						1700000	6300000	9400000	0.359	Medium	141	0.0448616	9.94004	4
FALSE	IsMasterProtein	Q8TAA9	vang-like protein 1	5.34351	2	7	2	1	524	59.937	8.81	5700000						4200000		7400000	7300000	4000000	1200000	0.166	Medium	141	0.0448616	9.93847	2
FALSE	IsMasterProtein	P98194-7	Isoform 7 of Calcium-transporting ATPase type 2C member 1	8.83864	7	13	7	1	973	107.074	6.86	16000000	4300000		1900000		1100000				2600000	3900000	2500000	0.341	Medium	141	0.0448616	9.91101	7
FALSE	IsMasterProtein	Q02086-1	Transcription factor Sp2	2.61011	1	4	1	1	613	64.86	9.92	22000000	15000000					18000000	17000000					0.11	Medium	141	0.0448616	9.90952	1
FALSE	IsMasterProtein	Q14192	Four and a half LIM domains protein 2	15.4122	4	11	4	1	279	32.171	7.55	21000000	14000000		6400000	2300000			14000000			4900000	1500000	0.73	Medium	141	0.0448616	9.89502	4
FALSE	IsMasterProtein	P50225	Sulfotransferase 1A1	10.8475	4	15	4	1	295	34.143	6.62				7300000	1600000	3000000				7000000	6600000	16000000	0.551	Medium	141	0.0448616	9.89292	4
FALSE	IsMasterProtein	Q9Y617-1	phosphoserine aminotransferase	25.4054	8	11	8	1	370	40.397	7.66				6600000							2700000	21000000	0.931	Medium	145	0.0449923	9.87744	8
FALSE	IsMasterProtein	P14735	insulin-degrading enzyme	7.55643	8	8	8	1	1019	117.893	6.61						20000000			5200000				0.34	Medium	146	0.0449923	9.87257	8
FALSE	IsMasterProtein	O14929	histone acetyltransferase type B catalytic subunit	15.0358	5	10	5	1	419	49.481	5.69	11000000			3300000		3800000					3200000	9300000	0.65	Medium	146	0.0449923	9.87032	5
FALSE	IsMasterProtein	Q8NDH3	Probable aminopeptidase NPEPL1	6.88337	3	7	3	1	523	55.825	6.87			18000000	2000000			15000000		21000000		1400000		0.318	Medium	146	0.0449923	9.86494	3
FALSE	IsMasterProtein	Q6V0L0	cytochrome P450 26C1	2.29885	1	9	1	1	522	57.075	9	850000000		250000000	11000000			350000000	250000000	1300000000		14000000	7800000	0.083	Medium	146	0.0449923	9.83791	1
FALSE	IsMasterProtein	Q9Y6K9-2	Isoform 2 of NF-kappa-B essential modulator	5.13347	2	4	2	1	487	55.751	6.7	12000000		4000000					11000000					0.15	Medium	146	0.0449923	9.83022	2
FALSE	IsMasterProtein	Q8TDZ2-4	Isoform 4 of Protein-methionine sulfoxide oxidase MICAL1	1.84162	1	3	1	1	1086	119.746	6.38		360000000					910000000						0.041	Medium	146	0.0449923	9.78451	1
FALSE	IsMasterProtein	Q969X5	Endoplasmic reticulum-Golgi intermediate compartment protein 1	11.3793	3	4	3	1	290	32.571	7.06							48000000	37000000	110000000				0.638	Medium	146	0.0449923	9.77144	3
FALSE	IsMasterProtein	Q53GA4	pleckstrin homology-like domain family A member 2	17.7632	3	9	3	1	152	17.082	9.17	11000000			14000000		7600000	18000000			22000000	18000000		0.874	Medium	146	0.0449923	9.77005	3
FALSE	IsMasterProtein	Q13671	ras and Rab interactor 1	2.68199	2	7	2	1	783	84.047	8.02	6800000	5600000					13000000	11000000	11000000				0.119	Medium	146	0.0449923	9.76504	2
FALSE	IsMasterProtein	Q08945	FACT complex subunit SSRP1	10.2962	7	11	7	1	709	81.024	6.87					3700000						3900000	22000000	0.496	Medium	146	0.0449923	9.75504	7
FALSE	IsMasterProtein	Q14152	Eukaryotic translation initiation factor 3 subunit A	4.63097	6	9	6	1	1382	166.468	6.79				3100000							2400000	10000000	0.158	Medium	146	0.0449923	9.71058	6
FALSE	IsMasterProtein	P11310-2	Isoform 2 of Medium-chain specific acyl-CoA dehydrogenase, mitochondrial	15.0588	6	13	6	1	425	46.99	8.31				8300000	1500000					6500000	4500000	27000000	0.823	Medium	146	0.0449923	9.71032	6
FALSE	IsMasterProtein	P01008	Antithrombin-III	1.93966	1	5	1	1	464	52.569	6.71				9300000	3800000	10000000				6000000			0.08	Medium	146	0.0449923	9.6754	1
FALSE	IsMasterProtein	Q9UM47	Neurogenic locus notch homolog protein 3	0.861698	2	6	1	1	2321	243.468	5.39	6900000	8100000	9100000					4400000					0.046	Medium	146	0.0449923	9.646	2
FALSE	IsMasterProtein	O60341-2	Isoform 2 of Lysine-specific histone demethylase 1A	7.19178	5	11	5	1	876	95.096	6.25		10000000					13000000	15000000		2400000	2600000	3500000	0.271	Medium	146	0.0449923	9.63501	5
FALSE	IsMasterProtein	O43172-1	U4/U6 small nuclear ribonucleoprotein Prp4	8.04598	3	5	3	1	522	58.412	7.42							9100000	8900000				2800000	0.259	Medium	146	0.0449923	9.63155	3
FALSE	IsMasterProtein	Q15392	Delta(24)-sterol reductase	5.81395	3	7	3	1	516	60.062	8.16			7700000	12000000						7400000	12000000	27000000	0.318	Medium	146	0.0449923	9.62437	3
FALSE	IsMasterProtein	Q9NR56-1	Muscleblind-like protein 1	5.41237	1	4	1	1	388	41.79	8.9			7100000				15000000	8500000	23000000				0.166	Medium	146	0.0449923	9.62123	1
FALSE	IsMasterProtein	Q9Y2A7-2	Isoform 2 of Nck-associated protein 1	3.79189	4	7	4	1	1134	129.433	6.68	12000000		4300000					11000000	9300000		2400000	3000000	0.145	Medium	146	0.0449923	9.56271	4
FALSE	IsMasterProtein	Q96DV4	39S ribosomal protein L38, mitochondrial	6.84211	3	8	3	1	380	44.568	7.53				3500000	1800000			29000000	26000000	6500000	5500000	9200000	0.35	Medium	146	0.0449923	9.54886	3
FALSE	IsMasterProtein	P07741-1	Adenine phosphoribosyltransferase	15.5556	3	9	3	1	180	19.595	6.02	12000000			5800000		4300000	27000000	6800000	59000000			13000000	0.638	Medium	146	0.0449923	9.5311	3
FALSE	IsMasterProtein	Q9NPF5	DNA methyltransferase 1-associated protein 1	15.4176	6	9	6	1	467	52.96	9.5	9000000	5100000					10000000	7300000					0.54	Medium	146	0.0449923	9.52078	6
FALSE	IsMasterProtein	P04632	Calpain small subunit 1	24.6269	5	13	5	1	268	28.298	5.2		6000000	7400000	3600000			9600000	7200000	17000000	8700000		24000000	1.154	Medium	146	0.0449923	9.5161	5
FALSE	IsMasterProtein	P17036-1	Zinc finger protein 3	7.84753	3	5	3	1	446	50.884	7.52		39000000	10000000					22000000	41000000				0.25	Medium	146	0.0449923	9.51253	3
FALSE	IsMasterProtein	P32322-3	Isoform 3 of Pyrroline-5-carboxylate reductase 1, mitochondrial	12.4277	3	8	2	1	346	35.958	7.61	8300000			3800000			14000000	10000000	30000000		3200000		0.468	Medium	146	0.0449923	9.50101	3
FALSE	IsMasterProtein	Q9Y6J9	TAF6-like RNA polymerase II p300/CBP-associated factor-associated factor 65 kDa subunit 6L	3.69775	1	5	1	1	622	67.772	8.97	4900000	4300000	930000				8000000	5600000					0.066	Medium	146	0.0449923	9.41839	1
FALSE	IsMasterProtein	Q8WXD5	gem-associated protein 6	7.78443	1	4	1	1	167	18.812	5.12	28000000	18000000	14000000										0.668	Medium	146	0.0449923	9.38894	1
FALSE	IsMasterProtein	P61769	Beta-2-microglobulin	8.40336	1	6	1	1	119	13.706	6.52				8600000	1200000					4600000	2700000	12000000	0.334	Medium	146	0.0449923	9.38789	1
FALSE	IsMasterProtein	P12081	Histidine--tRNA ligase, cytoplasmic	12.5737	7	10	7	1	509	57.374	5.88		27000000		4000000		4400000						13000000	0.585	Medium	146	0.0449923	9.36442	7
FALSE	IsMasterProtein	P23921	Ribonucleoside-diphosphate reductase large subunit	8.20707	5	12	5	1	792	90.013	7.15				4500000	1600000					3400000	4600000	8300000	0.292	Medium	146	0.0449923	9.36337	5
FALSE	IsMasterProtein	O43747-2	Isoform 2 of AP-1 complex subunit gamma-1	9.33333	7	15	7	1	825	91.664	6.8	21000000	10000000		2200000			17000000	9200000	20000000			6700000	0.431	Medium	146	0.0449923	9.33239	7
FALSE	IsMasterProtein	P55265-4	Isoform 4 of Double-stranded RNA-specific adenosine deaminase	5.51615	6	14	6	1	1269	140.749	8.56		3100000		4700000	3000000	3100000	8300000			5700000	5100000	8400000	0.189	Medium	146	0.0449923	9.31513	6
FALSE	IsMasterProtein	Q9Y2X9	Zinc finger protein 281	6.36872	3	4	3	1	895	96.855	8.48	15000000							36000000	17000000				0.212	Medium	146	0.0449923	9.31062	3
FALSE	IsMasterProtein	Q9BTZ2	dehydrogenase/reductase sdr family member 4	7.91367	2	4	2	1	278	29.518	8.56									15000000				0.468	Medium	146	0.0449923	9.30287	2
FALSE	IsMasterProtein	P61163	Alpha-centractin	11.1702	3	4	3	1	376	42.587	6.64									42000000			13000000	0.35	Medium	146	0.0449923	9.26997	3
FALSE	IsMasterProtein	P40121	Macrophage-capping protein	10.6322	3	5	3	1	348	38.474	6.19				7700000							6700000	19000000	0.54	Medium	146	0.0449923	9.26814	3
FALSE	IsMasterProtein	O43896	Kinesin-like protein KIF1C	2.08522	2	6	2	1	1103	122.87	6.9		15000000	5900000				22000000	14000000		2400000	2700000		0.065	Medium	146	0.0449923	9.23461	2
FALSE	IsMasterProtein	Q14847-2	Isoform 2 of LIM and SH3 domain protein 1	11.4551	3	13	3	1	323	35.991	8.62				14000000	1100000	15000000				14000000	6100000	30000000	0.719	Medium	146	0.0449923	9.21094	3
FALSE	IsMasterProtein	Q9NTK5-1	obg-like ATPase 1	25.5051	8	11	8	1	396	44.715	7.81				3100000		6900000						43000000	1.031	Medium	146	0.0449923	9.20529	8
FALSE	IsMasterProtein	P27986-4	Isoform 4 of Phosphatidylinositol 3-kinase regulatory subunit alpha	11.4754	6	10	6	1	732	84.422	6.16	12000000	7500000			2700000	41000000	12000000	8400000	4300000				0.35	Medium	146	0.0449923	9.19284	6
FALSE	IsMasterProtein	Q9NQR4	Omega-amidase NIT2	21.0145	4	8	4	1	276	30.589	7.21				3900000		2200000				2400000	2200000	8600000	0.551	Medium	146	0.0449923	9.18503	4
FALSE	IsMasterProtein	Q7Z3B4	Nucleoporin p54	5.52268	2	5	2	1	507	55.401	7.02	17000000		9100000				18000000	11000000					0.179	Medium	148	0.0455525	9.16131	2
FALSE	IsMasterProtein	Q9BTV4	Transmembrane protein 43	27	8	16	8	1	400	44.847	8.13				5600000	4900000	4100000		5100000				19000000	1.228	Medium	148	0.0455525	9.15626	8
FALSE	IsMasterProtein	O15084-1	Isoform 3 of Serine/threonine-protein phosphatase 6 regulatory ankyrin repeat subunit A	8.7477	7	19	7	1	1086	116.469	6.18	13000000	6000000	5100000	4200000	500000	4000000		8100000	4700000	8200000	5900000	11000000	0.38	Low	171	0.0525346	9.10809	7
FALSE	IsMasterProtein	Q9Y4K1	absent in melanoma 1 protein	4.00464	5	8	5	1	1723	188.558	5.86				5600000						14000000	3400000	2600000	0.135	Low	171	0.0525346	9.08046	5
FALSE	IsMasterProtein	Q13546	Receptor-interacting serine/threonine-protein kinase 1	6.11028	3	6	3	1	671	75.883	6.33	13000000	4800000					7400000						0.205	Low	173	0.0528211	9.05353	3
FALSE	IsMasterProtein	Q96GX2	Putative ataxin-7-like protein 3B	30.9278	2	5	2	1	97	10.764	4.36		75000000	41000000				73000000	65000000					1.154	Low	173	0.0528211	9.04769	2
FALSE	IsMasterProtein	Q8WUY1	Protein THEM6	22.5962	5	11	5	1	208	23.85	9.55	31000000	14000000		2400000			22000000		31000000			4900000	1.054	Low	176	0.0528211	9.0053	5
FALSE	IsMasterProtein	O43760-2	Isoform 2 of Synaptogyrin-2	6.54545	2	6	2	1	275	30.355	9.2	43000000			5900000	750000	820000			38000000			21000000	0.292	Low	176	0.0528211	9.0037	2
FALSE	IsMasterProtein	P53350	Serine/threonine-protein kinase PLK1	5.3068	2	5	2	1	603	68.212	8.91	28000000	14000000	6600000				14000000						0.133	Low	176	0.0528211	8.96285	2
FALSE	IsMasterProtein	Q9HDC9	Adipocyte plasma membrane-associated protein	7.21154	3	6	3	1	416	46.451	6.16			13000000	2900000			18000000		28000000		1800000	22000000	0.334	Low	176	0.0528211	8.95659	3
FALSE	IsMasterProtein	O95758-4	Isoform 4 of Polypyrimidine tract-binding protein 3	4.12186	3	12	1	1	558	60.379	9.19	5700000	9700000	6200000	1700000		1300000	9300000						0.468	Low	176	0.0528211	8.91073	3
FALSE	IsMasterProtein	P05556-1	Integrin beta-1	6.26566	5	6	5	1	798	88.357	5.39				1300000								30000000	0.334	Low	176	0.0528211	8.89584	5
FALSE	IsMasterProtein	P52434-4	Isoform 4 of DNA-directed RNA polymerases I, II, and III subunit RPABC3	7.42857	1	4	1	1	175	19.755	4.67				1300000				10000000	1900000			7700000	0.233	Low	176	0.0528211	8.88343	1
FALSE	IsMasterProtein	Q96C36	Pyrroline-5-carboxylate reductase 2	12.8125	3	6	2	1	320	33.616	7.77	14000000		7300000				42000000					4500000	0.585	Low	176	0.0528211	8.87378	3
FALSE	IsMasterProtein	Q4KMP7	TBC1 domain family member 10B	2.59901	1	2	1	1	808	87.145	9.19									6700000				0.072	Low	176	0.0528211	8.8148	1
FALSE	IsMasterProtein	Q8N6H7	ADP-ribosylation factor GTPase-activating protein 2	11.7083	4	7	4	1	521	56.685	7.99	7200000						9600000		41000000	2400000			0.417	Low	176	0.0528211	8.79695	4
FALSE	IsMasterProtein	Q14197	Peptidyl-tRNA hydrolase ICT1, mitochondrial	20.3883	4	7	4	1	206	23.615	10.07	21000000			1100000	3500000							7400000	0.848	Low	176	0.0528211	8.77033	4
FALSE	IsMasterProtein	Q9UN86	Ras GTPase-activating protein-binding protein 2	11.2033	4	8	4	1	482	54.088	5.55			5300000				14000000	9800000	16000000				0.359	Low	176	0.0528211	8.76508	4
FALSE	IsMasterProtein	P05109	Protein S100-A8	23.6559	2	5	2	1	93	10.828	7.03					4800000	29000000							0.778	Low	176	0.0528211	8.76341	2
FALSE	IsMasterProtein	Q9UDY2-7	Isoform 7 of Tight junction protein ZO-2	5.24161	6	11	6	1	1221	137.258	8.05				5400000	2000000					11000000	5200000	10000000	0.179	Low	176	0.0528211	8.7624	6
FALSE	IsMasterProtein	P35638-2	Isoform 2 of DNA damage-inducible transcript 3 protein	6.25	1	5	1	1	192	21.686	4.55		240000000					480000000	470000000	1100000000			49000000	0.585	Low	176	0.0528211	8.75763	1
FALSE	IsMasterProtein	Q9NPA0	ER membrane protein complex subunit 7	10.3306	1	4	1	1	242	26.454	9.25	16000000						33000000	13000000	11000000				0.194	Low	176	0.0528211	8.75387	1
FALSE	IsMasterProtein	Q99615-1	DnaJ homolog subfamily C member 7	6.88259	3	8	3	1	494	56.405	6.96				4800000		4100000	7200000			4300000	5100000	11000000	0.205	Low	176	0.0528211	8.74372	3
FALSE	IsMasterProtein	Q9GZZ9-1	Ubiquitin-like modifier-activating enzyme 5	3.21782	1	6	1	1	404	44.834	4.84				3100000		2800000			11000000	1900000		5200000	0.116	Low	176	0.0528211	8.74085	1
FALSE	IsMasterProtein	Q08378	Golgin subfamily A member 3	0.667557	1	7	1	1	1498	167.252	5.44				280000000		140000000				34000000	23000000	480000000	0.024	Low	176	0.0528211	8.71912	1
FALSE	IsMasterProtein	Q9NV06	DDB1- and CUL4-associated factor 13	10.5618	4	5	4	1	445	51.369	9.19							12000000	9300000	14000000				0.346	Low	176	0.0528211	8.71103	4
FALSE	IsMasterProtein	Q14011-2	Isoform 2 of Cold-inducible RNA-binding protein	12.1673	2	5	2	1	263	28.342	8.6	33000000		29000000				15000000	43000000					0.438	Low	176	0.0528211	8.68924	2
FALSE	IsMasterProtein	A6NE01	Protein FAM186A	0.340281	1	7	1	1	2351	262.595	8.6	140000000	130000000	66000000			5200000	59000000	68000000	140000000				0.02	Low	176	0.0528211	8.67416	1
FALSE	IsMasterProtein	P61289-2	Isoform 2 of Proteasome activator complex subunit 3	14.6067	4	7	4	1	267	30.867	6.11				6500000						5700000	3800000	15000000	0.585	Low	176	0.0528211	8.57736	4
FALSE	IsMasterProtein	Q15717-2	Isoform 2 of ELAV-like protein 1	3.11615	1	5	1	1	353	38.972	9.45				6900000	7300000					9200000	8200000	23000000	0.122	Low	176	0.0528211	8.55566	1
FALSE	IsMasterProtein	Q9NVE7	pantothenate kinase 4	7.6326	5	8	5	1	773	85.937	6.28	12000000		6000000							1700000	1100000	1900000	0.238	Low	176	0.0528211	8.49917	5
FALSE	IsMasterProtein	Q6YN16	Hydroxysteroid dehydrogenase-like protein 2	7.89474	3	5	3	1	418	45.366	7.99				3700000		1900000					4500000	11000000	0.28	Low	176	0.0528211	8.48992	3
FALSE	IsMasterProtein	Q8IZ52	Chondroitin sulfate synthase 2	4.77419	3	7	3	1	775	85.414	6.93	5300000	3200000	2200000				2600000			6900000	7400000		0.266	Low	179	0.0534648	8.47128	3
FALSE	IsMasterProtein	P05026	Sodium/potassium-transporting ATPase subunit beta-1	8.25083	2	6	2	1	303	35.039	8.53	7200000		7700000					9300000					0.311	Low	179	0.0534648	8.46976	2
FALSE	IsMasterProtein	Q14657	EKC/KEOPS complex subunit LAGE3	16.0839	1	2	1	1	143	14.795	8.63		17000000							50000000				0.334	Low	179	0.0534648	8.45246	1
FALSE	IsMasterProtein	Q96HA1-1	Nuclear envelope pore membrane protein POM 121	1.92154	1	4	1	1	1249	127.642	10.56			5400000				17000000	14000000	43000000				0.058	Low	179	0.0534648	8.42281	1
FALSE	IsMasterProtein	Q9BW27	nuclear pore complex protein Nup85	13.1098	6	8	6	1	656	74.971	5.55		7500000		470000				4700000			1700000	4200000	0.501	Low	179	0.0534648	8.40371	6
FALSE	IsMasterProtein	Q6A163	Keratin, type I cytoskeletal 39	2.64766	2	15	0	0	491	55.615	5.26													0.145	Low	179	0.0534648	8.39169	2
FALSE	IsMasterProtein	Q07283	Trichohyalin	0.772002	2	15	1	1	1943	253.777	5.78	140000000	77000000	120000000	41000000	13000000	15000000	210000000	100000000	340000000	160000000	120000000	140000000	0.023	Low	179	0.0534648	8.39169	2
FALSE	IsMasterProtein	P21980	Protein-glutamine gamma-glutamyltransferase 2	11.7904	7	20	7	1	687	77.28	5.22				6100000		6300000				4600000	4300000	15000000	0.585	Low	183	0.0543834	8.38841	7
FALSE	IsMasterProtein	Q86U90	YrdC domain-containing protein, mitochondrial	9.319	2	4	2	1	279	29.309	8.57			32000000	960000			100000000	88000000					0.359	Low	183	0.0543834	8.38318	2
FALSE	IsMasterProtein	Q96IP4-2	Isoform 2 of Protein FAM46A	4.98915	2	10	2	1	461	51.909	5.29	5100000	2200000					2700000	3400000	8500000				0.389	Low	183	0.0543834	8.37615	2
FALSE	IsMasterProtein	P55084	Trifunctional enzyme subunit beta, mitochondrial	6.11814	3	7	3	1	474	51.262	9.41				9300000		6000000					7100000	38000000	0.25	Low	183	0.0543834	8.35078	3
FALSE	IsMasterProtein	Q15363	Transmembrane emp24 domain-containing protein 2	8.95522	2	6	2	1	201	22.746	5.17	25000000		13000000				38000000	25000000	60000000			11000000	0.468	Low	183	0.0543834	8.33213	2
FALSE	IsMasterProtein	O96008	Mitochondrial import receptor subunit TOM40 homolog	8.58726	2	4	2	1	361	37.869	7.25	18000000						16000000		14000000				0.334	Low	186	0.0545455	8.30771	2
FALSE	IsMasterProtein	P49790-3	Isoform 3 of Nuclear pore complex protein Nup153	3.32005	4	8	4	1	1506	157.24	8.84	2600000							5100000	5400000	5600000	3800000	8800000	0.139	Low	186	0.0545455	8.29287	4
FALSE	IsMasterProtein	P49902	Cytosolic purine 5'-nucleotidase	17.8253	6	20	6	1	561	64.928	6.14				4900000	1500000	3000000				3800000	5800000	12000000	0.585	Low	186	0.0545455	8.27986	6
FALSE	IsMasterProtein	O43502	DNA repair protein RAD51 homolog 3	6.11702	2	4	2	1	376	42.163	6.74	9800000							6400000					0.233	Low	186	0.0545455	8.27218	2
FALSE	IsMasterProtein	Q8NHH9	Atlastin-2	7.7187	4	8	3	1	583	66.187	5.48	16000000	4600000					4800000		18000000	3500000		9500000	0.374	Low	186	0.0545455	8.26425	4
FALSE	IsMasterProtein	P18754-2	Isoform 2 of Regulator of chromosome condensation	11.0619	4	5	4	1	452	48.115	8.16											3200000	10000000	0.551	Low	186	0.0545455	8.25487	4
FALSE	IsMasterProtein	P01040	Cystatin-A	30.6122	2	6	2	1	98	11	5.5				4600000	5000000	13000000					2400000	6700000	0.931	Low	186	0.0545455	8.25068	2
FALSE	IsMasterProtein	Q96T37-1	Putative RNA-binding protein 15	2.96827	2	4	2	1	977	107.124	10.08		9700000	3400000					13000000				1400000	0.073	Low	186	0.0545455	8.22865	2
FALSE	IsMasterProtein	P42574	Caspase-3	6.85921	2	6	2	1	277	31.587	6.54				2100000							2200000	12000000	0.311	Low	186	0.0545455	8.21938	2
FALSE	IsMasterProtein	P62314	Small nuclear ribonucleoprotein Sm D1	26.0504	2	8	2	1	119	13.273	11.56		1800000	2800000				1200000	3800000	12000000			7300000	1.512	Low	186	0.0545455	8.21449	2
FALSE	IsMasterProtein	P36405	ADP-ribosylation factor-like protein 3	21.978	3	4	3	1	182	20.443	7.24							30000000	24000000					0.778	Low	186	0.0545455	8.20983	3
FALSE	IsMasterProtein	Q92783	signal transducing adapter molecule 1	12.2222	5	5	3	1	540	59.142	4.82		10000000						12000000					0.688	Low	186	0.0545455	8.20696	5
FALSE	IsMasterProtein	P48449-1	lanosterol synthase	6.28415	4	6	4	1	732	83.255	6.61	21000000						13000000	10000000	20000000				0.252	Low	186	0.0545455	8.20203	4
FALSE	IsMasterProtein	Q8ND25-2	Isoform 2 of E3 ubiquitin-protein ligase ZNRF1	12.2302	2	4	2	1	278	29.758	7.05	10000000							11000000	27000000				0.245	Low	186	0.0545455	8.17049	2
FALSE	IsMasterProtein	O75832	26S proteasome non-ATPase regulatory subunit 10	13.2743	2	6	2	1	226	24.412	6.1	17000000		9400000						19000000	3100000		6700000	0.425	Low	186	0.0545455	8.16729	2
FALSE	IsMasterProtein	P48506	glutamate--cysteine ligase catalytic subunit	10.2041	6	10	6	1	637	72.719	6.09				3300000		3100000						7100000	0.453	Low	186	0.0545455	8.16114	6
FALSE	IsMasterProtein	P21281	V-type proton ATPase subunit B, brain isoform	10.9589	4	9	4	1	511	56.465	5.81				3500000		4100000					5500000	9100000	0.359	Low	186	0.0545455	8.1567	4
FALSE	IsMasterProtein	Q9H900-1	Protein zwilch homolog	5.75296	3	5	3	1	591	67.172	6.27	13000000	6200000						5300000	16000000				0.233	Low	190	0.0545455	8.1485	3
FALSE	IsMasterProtein	P33121	Long-chain-fatty-acid--CoA ligase 1	2.86533	2	4	1	1	698	77.893	7.15												6200000	0.125	Low	191	0.0545455	8.13181	2
FALSE	IsMasterProtein	Q96KB5-2	Isoform 2 of Lymphokine-activated killer T-cell-originated protein kinase	9.60961	3	9	3	1	333	37.188	5.12	4300000			1700000		930000		4600000			1700000	4200000	0.389	Low	191	0.0545455	8.12002	3
FALSE	IsMasterProtein	Q9UN66	Protocadherin beta-8	2.87141	2	4	2	1	801	87.585	4.88	20000000		18000000				31000000						0.136	Low	191	0.0545455	8.10677	2
FALSE	IsMasterProtein	P30042-1	ES1 protein homolog, mitochondrial	13.0597	2	5	2	1	268	28.153	8.27		12000000						26000000	24000000	5700000			0.166	Low	191	0.0545455	8.09376	2
FALSE	IsMasterProtein	Q99816	tumor susceptibility gene 101 protein	13.0769	4	12	4	1	390	43.916	6.46				5700000	2300000	2900000				7100000	8800000	8400000	0.624	Low	191	0.0545455	8.06798	4
FALSE	IsMasterProtein	Q04864	Proto-oncogene c-Rel	5.49273	3	4	3	1	619	68.476	5.86							15000000	16000000					0.25	Low	191	0.0545455	8.06389	3
FALSE	IsMasterProtein	Q13596-3	Isoform 3 of Sorting nexin-1	13.6445	7	8	7	1	557	63.043	5.48				5000000						2600000		4700000	0.63	Low	191	0.0545455	8.05917	7
FALSE	IsMasterProtein	Q07866-9	Isoform I of Kinesin light chain 1	6.25978	4	5	4	1	639	72.353	7.49			4200000				4500000	20000000					0.252	Low	191	0.0545455	8.0294	4
FALSE	IsMasterProtein	P62861	40S ribosomal protein S30	16.9492	1	4	1	1	59	6.644	12.15	24000000	11000000							84000000				1.154	Low	191	0.0545455	7.97611	1
FALSE	IsMasterProtein	Q96N23	Cilia- and flagella-associated protein 54	0.613695	1	4	1	1	3096	351.744	8.1	180000000	310000000					380000000				71000000		0.013	Low	191	0.0545455	7.97	1
FALSE	IsMasterProtein	Q9NPH2	Inositol-3-phosphate synthase 1	5.91398	2	4	2	1	558	61.029	5.76							19000000	15000000	39000000				0.202	Low	191	0.0545455	7.96215	2
FALSE	IsMasterProtein	P83881	60S ribosomal protein L36a	8.49057	1	4	1	1	106	12.433	10.58										6500000	7900000	33000000	0.468	Low	191	0.0545455	7.95319	1
FALSE	IsMasterProtein	Q86WA8	Lon protease homolog 2, peroxisomal	7.15962	5	11	5	1	852	94.557	7.3		7900000			13000000		12000000	7200000	36000000				0.271	Low	191	0.0545455	7.95272	5
FALSE	IsMasterProtein	Q9NZN3	EH domain-containing protein 3	15.3271	8	23	6	0	535	60.849	6.57		8600000		7200000		4900000		9600000			6000000	23000000	0.778	Low	191	0.0545455	7.93812	8
FALSE	IsMasterProtein	Q9NR50-1	Translation initiation factor eIF-2B subunit gamma	4.64602	1	3	1	1	452	50.208	6.47							17000000	13000000					0.089	Low	191	0.0545455	7.9351	1
FALSE	IsMasterProtein	O15297	protein phosphatase 1D	2.31405	1	5	1	1	605	66.633	8.94	24000000	9800000					14000000		27000000				0.15	Low	191	0.0545455	7.92578	1
FALSE	IsMasterProtein	P63241-2	Isoform 2 of Eukaryotic translation initiation factor 5A-1	32.6087	6	22	6	1	184	20.157	7.01			14000000	14000000	3900000	16000000	23000000	4800000		12000000	9300000	46000000	2.981	Low	191	0.0545455	7.89594	6
FALSE	IsMasterProtein	O94776	Metastasis-associated protein MTA2	8.23353	5	8	5	1	668	74.976	9.66				3700000						2900000	4800000	10000000	0.265	Low	191	0.0545455	7.89396	5
FALSE	IsMasterProtein	Q15102	Platelet-activating factor acetylhydrolase IB subunit gamma	12.5541	3	9	3	1	231	25.718	6.84	6700000	12000000	14000000				8800000	17000000	34000000			3600000	0.54	Low	191	0.0545455	7.87743	3
FALSE	IsMasterProtein	Q9H3P2-1	Negative elongation factor A	8.90152	2	4	2	1	528	57.241	9.03							5000000		9300000				0.179	Low	191	0.0545455	7.851	2
FALSE	IsMasterProtein	Q8WWM7-3	Isoform 3 of Ataxin-2-like protein	5.46946	5	10	5	1	1097	115.511	8.66				510000				13000000		12000000	4200000	13000000	0.299	Low	191	0.0545455	7.83887	5
FALSE	IsMasterProtein	O14974	Protein phosphatase 1 regulatory subunit 12A	3.78641	4	7	4	1	1030	115.211	5.4							15000000	15000000	11000000				0.179	Low	191	0.0545455	7.80676	4
FALSE	IsMasterProtein	P67870	Casein kinase II subunit beta	11.6279	2	6	2	1	215	24.926	5.55				3300000		1000000				6400000	3000000	10000000	0.468	Low	191	0.0545455	7.78508	2
FALSE	IsMasterProtein	Q53EP0	Fibronectin type III domain-containing protein 3B	3.07309	3	6	3	1	1204	132.803	5.95										3500000		7000000	0.151	Low	191	0.0545455	7.78154	3
FALSE	IsMasterProtein	Q12824-1	SWI/SNF-related matrix-associated actin-dependent regulator of chromatin subfamily B member 1	3.37662	1	5	1	1	385	44.113	6.23	15000000	8400000	7300000					12000000	19000000				0.105	Low	191	0.0545455	7.77975	1
FALSE	IsMasterProtein	O95070	protein YIF1A	5.11945	1	3	1	1	293	31.991	8.95	25000000		13000000						45000000				0.233	Low	191	0.0545455	7.77541	1
FALSE	IsMasterProtein	Q96P63-2	Isoform 2 of Serpin B12	10.3529	4	8	4	1	425	48.415	5.39				4500000	5600000	16000000					2900000	6200000	0.52	Low	191	0.0545455	7.74412	4
FALSE	IsMasterProtein	Q9Y5K5-1	Ubiquitin carboxyl-terminal hydrolase isozyme L5	9.72644	3	9	3	1	329	37.583	5.33		9100000	10000000	2900000			19000000	9300000				7000000	0.389	Low	191	0.0545455	7.73694	3
FALSE	IsMasterProtein	O94826	Mitochondrial import receptor subunit TOM70	6.41447	3	7	3	1	608	67.412	7.12				2200000							2600000	6000000	0.205	Low	191	0.0545455	7.7363	3
FALSE	IsMasterProtein	P61225	ras-related protein Rap-2b	26.776	3	4	1	1	183	20.491	4.81									180000000				0.874	Low	191	0.0545455	7.73482	3
FALSE	IsMasterProtein	Q6NTF9-2	Isoform 2 of Rhomboid domain-containing protein 2	3.91198	1	6	1	1	409	43.77	9.22	14000000	15000000	15000000				22000000	17000000		1400000			0.166	Low	191	0.0545455	7.70184	1
FALSE	IsMasterProtein	Q86UE4	protein LYRIC	8.24742	4	4	4	1	582	63.799	9.32								6400000	19000000				0.359	Low	193	0.0545455	7.65032	4
FALSE	IsMasterProtein	P61160-1	Actin-related protein 2	19.0355	6	14	6	1	394	44.732	6.74	16000000	9800000		6400000		7600000				8800000	8100000	16000000	1.081	Low	193	0.0545455	7.63847	6
FALSE	IsMasterProtein	P10515	Dihydrolipoyllysine-residue acetyltransferase component of pyruvate dehydrogenase complex, mitochondrial	4.01855	3	8	3	1	647	68.953	7.84				6600000	2600000	6200000					6300000	15000000	0.233	Low	193	0.0545455	7.62322	3
FALSE	IsMasterProtein	Q9UBU9-1	nuclear RNA export factor 1	3.71567	2	5	2	1	619	70.139	8.51		24000000					17000000	25000000	50000000				0.136	Low	193	0.0545455	7.61379	2
FALSE	IsMasterProtein	O76094	Signal recognition particle subunit SRP72	6.55738	3	5	3	1	671	74.56	9.26				3300000					3400000	3800000		6800000	0.179	Low	193	0.0545455	7.60451	3
FALSE	IsMasterProtein	O96007	molybdopterin synthase catalytic subunit	24.4681	3	8	3	1	188	20.931	5.44	8300000	8100000	7000000				10000000	12000000	37000000				1.031	Low	193	0.0545455	7.59692	3
FALSE	IsMasterProtein	Q9Y4E8	ubiquitin carboxyl-terminal hydrolase 15	6.21814	5	8	5	1	981	112.348	5.22									4800000			2500000	0.269	Low	193	0.0545455	7.57199	5
FALSE	IsMasterProtein	Q96EP5	DAZ-associated protein 1	3.6855	1	4	1	1	407	43.356	8.56			27000000				51000000					5900000	0.179	Low	193	0.0545455	7.57056	1
FALSE	IsMasterProtein	P25311	Zinc-alpha-2-glycoprotein	9.73154	3	6	3	1	298	34.237	6.05				2500000	3100000	5300000						7300000	0.438	Low	193	0.0545455	7.54651	3
FALSE	IsMasterProtein	Q99961	Endophilin-A2	10.0543	4	8	4	1	368	41.464	5.43				6300000		240000					2400000	3400000	0.492	Low	193	0.0545455	7.52599	4
FALSE	IsMasterProtein	O75676-2	Isoform 2 of Ribosomal protein S6 kinase alpha-4	8.61619	6	10	6	1	766	84.831	8.38	18000000	11000000	9500000	1200000					10000000			3900000	0.334	Low	193	0.0545455	7.50713	6
FALSE	IsMasterProtein	Q8IYB5	Stromal membrane-associated protein 1	5.13919	2	5	2	1	467	50.354	8.75	17000000			7100000							11000000	10000000	0.468	Low	193	0.0545455	7.50461	2
FALSE	IsMasterProtein	O14880	Microsomal glutathione S-transferase 3	17.7632	2	4	2	1	152	16.506	9.38			7200000				19000000	11000000					0.778	Low	193	0.0545455	7.48716	2
FALSE	IsMasterProtein	Q14651	Plastin-1	8.74404	5	9	1	1	629	70.209	5.41												13000000	0.377	Low	193	0.0545455	7.47196	5
FALSE	IsMasterProtein	P10586-1	Receptor-type tyrosine-protein phosphatase F	2.20241	3	4	2	1	1907	212.744	6.3		6800000							49000000				0.064	Low	193	0.0545455	7.46183	3
FALSE	IsMasterProtein	Q9NZL9	Methionine adenosyltransferase 2 subunit beta	21.2575	5	13	5	1	334	37.528	7.36				10000000	5100000	12000000				9000000	9900000	12000000	0.73	Low	193	0.0545455	7.45969	5
FALSE	IsMasterProtein	Q9BYN8	28S ribosomal protein S26, mitochondrial	5.36585	1	4	1	1	205	24.197	10.39	15000000	5800000	6500000					8300000					0.166	Low	193	0.0545455	7.42629	1
FALSE	IsMasterProtein	Q9Y365	PCTP-like protein	4.12371	1	3	1	1	291	33.028	7.12		34000000					38000000						0.166	Low	193	0.0545455	7.41962	1
FALSE	IsMasterProtein	Q8IVU3-1	Probable E3 ubiquitin-protein ligase HERC6	2.34834	2	5	2	1	1022	115.052	7.96				2400000						3300000	2400000	3300000	0.081	Low	193	0.0545455	7.392	2
FALSE	IsMasterProtein	Q9NP80-1	Calcium-independent phospholipase A2-gamma	1.27877	1	3	1	1	782	88.421	9.23	190000000	78000000						60000000					0.049	Low	193	0.0545455	7.38531	1
FALSE	IsMasterProtein	P16401	Histone H1.5	5.30973	1	3	1	1	226	22.566	10.92			9600000				16000000		45000000				0.194	Low	195	0.0545455	7.37277	1
FALSE	IsMasterProtein	Q13228-4	Isoform 4 of Selenium-binding protein 1	7.7821	4	20	4	1	514	56.83	6.48	13000000	10000000	8200000				11000000	16000000	24000000				0.417	Low	195	0.0545455	7.36027	4
FALSE	IsMasterProtein	Q9BS40	Latexin	17.5676	3	3	3	1	222	25.734	5.78	150000000	8600000											1.371	Low	195	0.0545455	7.35837	3
FALSE	IsMasterProtein	Q9NP92	28S ribosomal protein S30, mitochondrial	7.28929	3	4	3	1	439	50.333	7.97	11000000			3200000		2000000	18000000						0.389	Low	195	0.0545455	7.31881	3
FALSE	IsMasterProtein	Q86WU2	Probable D-lactate dehydrogenase, mitochondrial	2.95858	1	4	1	1	507	54.836	6.65	4400000	3100000	2800000					6900000					0.089	Low	195	0.0545455	7.31836	1
FALSE	IsMasterProtein	Q8NB46	Serine/threonine-protein phosphatase 6 regulatory ankyrin repeat subunit C	1.0223	1	3	1	1	1076	115.004	6.48	11000000	6700000	3200000										0.049	Low	195	0.0545455	7.30653	1
FALSE	IsMasterProtein	Q6SPF0	Atherin	7.80669	3	8	3	1	538	56.018	7.58	25000000		16000000				24000000	6000000	40000000	7700000	4300000	12000000	0.28	Low	195	0.0545455	7.30445	3
FALSE	IsMasterProtein	O75376-1	Nuclear receptor corepressor 1	0.942623	2	9	2	1	2440	270.044	7.11	100000000	34000000						25000000	19000000				0.034	Low	195	0.0545455	7.2975	2
FALSE	IsMasterProtein	Q86Y07	serine/threonine-protein kinase VRK2	8.07087	3	8	3	1	508	58.104	8.84	3600000	9500000		1700000					16000000	3400000			0.259	Low	195	0.0545455	7.29431	3
FALSE	IsMasterProtein	P20810-6	Isoform 6 of Calpastatin	5.81542	3	6	3	1	791	84.891	5.36										1300000	3500000	7000000	0.222	Low	195	0.0545455	7.28506	3
FALSE	IsMasterProtein	P12931-2	Isoform 2 of Proto-oncogene tyrosine-protein kinase Src	2.95203	2	5	2	1	542	60.55	7.84				2600000					5600000	3500000	3600000	6600000	0.16	Low	195	0.0545455	7.27979	2
FALSE	IsMasterProtein	P16949-2	Isoform 2 of Stathmin	14.3678	2	4	2	1	174	19.811	7.02												11000000	0.778	Low	195	0.0545455	7.2783	2
FALSE	IsMasterProtein	Q9H147	Deoxynucleotidyltransferase terminal-interacting protein 1	9.11854	3	6	3	1	329	36.99	8.97	15000000	17000000	13000000				19000000	15000000					0.292	Low	198	0.0549085	7.2654	3
FALSE	IsMasterProtein	Q92845	Kinesin-associated protein 3	4.0404	2	5	2	1	792	91.146	5.08	12000000						3900000	2600000	17000000				0.122	Low	198	0.0549085	7.26323	2
FALSE	IsMasterProtein	Q96L93-2	Isoform 2 of Kinesin-like protein KIF16B	0.646552	1	3	1	1	1392	159.732	5.68	210000000	54000000							150000000				0.026	Low	198	0.0549085	7.26092	1
FALSE	IsMasterProtein	Q96HJ9-2	Isoform 2 of UPF0562 protein C7orf55	8.0786	3	3	3	1	458	54.191	10.13								2500000				9100000	0.389	Low	198	0.0549085	7.24832	3
FALSE	IsMasterProtein	Q96ER9	Coiled-coil domain-containing protein 51	5.3528	1	4	1	1	411	45.783	8.19	3300000						2500000	2200000	6000000				0.083	Low	198	0.0549085	7.2236	1
FALSE	IsMasterProtein	P60604	Ubiquitin-conjugating enzyme E2 G2	18.7879	2	4	2	1	165	18.554	4.7		20000000	30000000				18000000						1.154	Low	198	0.0549085	7.20569	2
FALSE	IsMasterProtein	O75817	Ribonuclease P protein subunit p20	10.7143	1	3	1	1	140	15.641	8.94	27000000						15000000	12000000					0.468	Low	198	0.0549085	7.18765	1
FALSE	IsMasterProtein	P35606	Coatomer subunit beta'	10.0442	7	13	7	1	906	102.422	5.27				5300000		2000000				5200000	4300000	17000000	0.334	Low	198	0.0549085	7.18355	7
FALSE	IsMasterProtein	Q9Y5Q9	General transcription factor 3C polypeptide 3	7.44921	5	10	5	1	886	101.208	5.07	11000000	4200000	2800000				6700000	3700000	13000000				0.278	Low	198	0.0549085	7.14907	5
FALSE	IsMasterProtein	O15240	Neurosecretory protein VGF	4.71545	2	3	2	1	615	67.218	4.78							17000000	6200000					0.133	Low	198	0.0549085	7.1232	2
FALSE	IsMasterProtein	Q7L7V1-1	Putative pre-mRNA-splicing factor ATP-dependent RNA helicase DHX32	2.69179	2	9	2	1	743	84.364	4.97	12000000	8700000	5300000				9100000	7800000	20000000				0.116	Low	198	0.0549085	7.12011	2
FALSE	IsMasterProtein	O15551	Claudin-3	19.0909	3	4	3	1	220	23.303	8.05	19000000								35000000			790000	1.154	Low	199	0.0549753	7.09206	3
FALSE	IsMasterProtein	O43169	Cytochrome b5 type B	8.21918	1	4	1	1	146	16.322	4.97				3100000						3600000	1100000	13000000	0.292	Low	199	0.0549753	7.0757	1
FALSE	IsMasterProtein	Q9BVJ7	Dual specificity protein phosphatase 23	42.6667	5	11	5	1	150	16.578	8.21	26000000	14000000	14000000				16000000	18000000	5300000				2.162	Low	200	0.0549753	7.03143	5
FALSE	IsMasterProtein	Q92597	Protein NDRG1	7.1066	2	5	2	1	394	42.808	5.82				3400000		2300000				3300000		10000000	0.501	Low	200	0.0549753	7.01432	2
FALSE	IsMasterProtein	P51858	hepatoma-derived growth factor	12.5	2	5	2	1	240	26.772	4.73		6100000				6400000				3900000	2100000	9100000	0.311	Low	200	0.0549753	6.99774	2
FALSE	IsMasterProtein	P78346-2	Isoform 2 of Ribonuclease P protein subunit p30	12.4224	3	4	3	1	322	35.542	9.61	25000000	19000000						15000000	11000000				0.438	Low	200	0.0549753	6.99724	3
FALSE	IsMasterProtein	Q9BVS4	Serine/threonine-protein kinase rio2	7.78986	3	4	3	1	552	63.243	5.94	7900000								13000000				0.259	Low	200	0.0549753	6.99485	3
FALSE	IsMasterProtein	P62306	Small nuclear ribonucleoprotein F	15.1163	1	3	1	1	86	9.719	4.67	6100000						4000000		11000000				0.585	Low	200	0.0549753	6.97949	1
FALSE	IsMasterProtein	Q15370-2	Isoform 2 of Transcription elongation factor B polypeptide 2	27.3292	3	15	3	1	161	17.9	6.1	48000000	33000000	28000000	6500000	2000000	5400000	24000000	52000000	78000000	6300000	3400000	15000000	1.154	Low	200	0.0549753	6.96848	3
FALSE	IsMasterProtein	O75152	Zinc finger CCCH domain-containing protein 11A	4.5679	3	4	3	1	810	89.076	8.37									21000000		730000	2100000	0.139	Low	200	0.0549753	6.92419	3
FALSE	IsMasterProtein	Q75QN2	Integrator complex subunit 8	3.21608	3	5	3	1	995	113.016	7.05	22000000	3300000						4900000	13000000				0.139	Low	200	0.0549753	6.92273	3
FALSE	IsMasterProtein	P78347	General transcription factor II-I	5.01002	3	4	3	1	998	112.346	6.39											3100000	5300000	0.118	Low	200	0.0549753	6.91419	3
FALSE	IsMasterProtein	P23458	Tyrosine-protein kinase JAK1	3.20624	3	4	3	1	1154	133.191	7.55		9500000							33000000				0.133	Low	200	0.0549753	6.90323	3
FALSE	IsMasterProtein	O43353-1	Receptor-interacting serine/threonine-protein kinase 2	3.88889	2	3	2	1	540	61.156	7.09	34000000	19000000					28000000						0.166	Low	200	0.0549753	6.89063	2
FALSE	IsMasterProtein	Q9Y5K6	CD2-associated protein	8.4507	5	7	5	1	639	71.407	6.4				6300000				7600000			4000000	9700000	0.299	Low	200	0.0549753	6.88176	5
FALSE	IsMasterProtein	Q969Z0-1	Protein TBRG4	1.90174	1	3	1	1	631	70.693	7.42	26000000		8100000					12000000					0.062	Low	200	0.0549753	6.84658	1
FALSE	IsMasterProtein	P54920	alpha-soluble nsf attachment protein	16.9492	4	5	4	1	295	33.211	5.36									32000000			4600000	0.551	Low	200	0.0549753	6.84504	4
FALSE	IsMasterProtein	O95619	YEATS domain-containing protein 4	4.40529	1	4	1	1	227	26.483	8.41	10000000	6400000	5900000				5900000						0.179	Low	200	0.0549753	6.84279	1
FALSE	IsMasterProtein	Q9Y295	developmentally-regulated GTP-binding protein 1	19.346	5	14	5	1	367	40.517	8.9	36000000	29000000	20000000	2800000			15000000			4100000	3300000	9700000	0.557	Low	201	0.0551762	6.81323	5
FALSE	IsMasterProtein	Q9BTW9-4	Isoform 4 of Tubulin-specific chaperone D	2.40385	3	4	3	1	1248	138.58	6.37				2900000					9400000	2800000	2900000		0.105	Low	202	0.0551762	6.80752	3
FALSE	IsMasterProtein	O60333-3	Isoform 3 of Kinesin-like protein KIF1B	1.47441	2	8	2	0	1153	130.282	8.43										2400000	2700000		0.063	Low	202	0.0551762	6.80366	2
FALSE	IsMasterProtein	Q9H4L4	Sentrin-specific protease 3	5.05226	2	5	2	1	574	64.969	8.56	30000000	7600000								4900000	2800000		0.166	Low	202	0.0551762	6.78102	2
FALSE	IsMasterProtein	Q03135	Caveolin-1	23.5955	3	7	3	1	178	20.458	6.02					4600000	6200000					5500000	14000000	0.778	Low	202	0.0551762	6.77735	3
FALSE	IsMasterProtein	P49591	Serine--tRNA ligase, cytoplasmic	7.393	2	3	2	1	514	58.74	6.43				1000000								3400000	0.16	Low	202	0.0551762	6.77061	2
FALSE	IsMasterProtein	Q8IX18	probable ATP-dependent RNA helicase DHX40	1.54044	1	4	1	1	779	88.504	8.65	9600000	5200000					7300000		12000000				0.044	Low	202	0.0551762	6.76913	1
FALSE	IsMasterProtein	Q96RT8	Gamma-tubulin complex component 5	3.32031	3	5	3	1	1024	118.246	5.9	15000000	8800000						2100000					0.116	Low	202	0.0551762	6.7687	3
FALSE	IsMasterProtein	Q13418	Integrin-linked protein kinase	5.75221	2	8	2	1	452	51.386	8.07	14000000	4600000	7200000					15000000		2500000	2000000	4400000	0.179	Low	203	0.0554039	6.73536	2
FALSE	IsMasterProtein	P07954	fumarate hydratase, mitochondrial	11.7647	4	8	4	1	510	54.602	8.76				3900000							2400000	16000000	0.322	Low	204	0.0556313	6.71558	4
FALSE	IsMasterProtein	Q9UGP4	LIM domain-containing protein 1	4.73373	2	4	2	1	676	72.144	6.65		3200000							17000000	1200000		1500000	0.133	Low	204	0.0556313	6.71373	2
FALSE	IsMasterProtein	P82933	28S ribosomal protein S9, mitochondrial	3.28283	1	3	1	1	396	45.806	9.51							20000000	15000000					0.083	Low	205	0.0558735	6.69996	1
FALSE	IsMasterProtein	Q9NWW5	ceroid-lipofuscinosis neuronal protein 6	17.6849	3	3	3	1	311	35.896	8.87							28000000						1.683	Low	205	0.0558735	6.69451	3
FALSE	IsMasterProtein	Q14166	Tubulin--tyrosine ligase-like protein 12	15.8385	8	19	8	1	644	74.356	5.53				6200000	870000	3000000				4800000	5300000	14000000	0.668	Low	208	0.0564346	6.66946	8
FALSE	IsMasterProtein	P42338	Phosphatidylinositol 4,5-bisphosphate 3-kinase catalytic subunit beta isoform	5.04673	4	4	4	1	1070	122.683	7.09	5400000										22000000		0.145	Low	208	0.0564346	6.66781	4
FALSE	IsMasterProtein	Q5T0J3	Putative uncharacterized protein C1orf220	11.9403	1	3	1	1	134	15.065	9.86		280000000					400000000	270000000					0.389	Low	208	0.0564346	6.6638	1
FALSE	IsMasterProtein	Q13188-2	Isoform 2 of Serine/threonine-protein kinase 3	7.51445	3	6	3	1	519	59.424	5.25								19000000	20000000	3000000	2600000	8400000	0.241	Low	208	0.0564346	6.6603	3
FALSE	IsMasterProtein	Q9H974-4	Isoform 4 of Queuine tRNA-ribosyltransferase subunit QTRTD1	3.51288	1	2	1	1	427	48.172	6.61	14000000	12000000											0.105	Low	208	0.0564346	6.6519	1
FALSE	IsMasterProtein	Q9H425	Uncharacterized protein C1orf198	3.66972	1	3	1	1	327	36.324	5.72							25000000	21000000	18000000				0.101	Low	208	0.0564346	6.64813	1
FALSE	IsMasterProtein	O75367-1	Core histone macro-H2A.1	12.9032	4	6	4	1	372	39.592	9.79					7100000				22000000			15000000	0.624	Low	211	0.0564346	6.60252	4
FALSE	IsMasterProtein	Q13435	Splicing factor 3b subunit 2	4.02235	3	3	3	1	895	100.165	5.67							21000000		27000000				0.142	Low	211	0.0564346	6.59743	3
FALSE	IsMasterProtein	Q96LD4	Tripartite motif-containing protein 47	12.6959	6	12	6	1	638	69.488	6.44				2100000		2100000				3300000	1800000	14000000	0.438	Low	211	0.0564346	6.58404	6
FALSE	IsMasterProtein	Q99928	Gamma-aminobutyric acid receptor subunit gamma-3	1.2848	1	7	1	1	467	54.253	7.52	56000000	59000000		13000000			72000000	63000000		6000000		25000000	0.105	Low	211	0.0564346	6.57131	1
FALSE	IsMasterProtein	P82912-1	28S ribosomal protein S11, mitochondrial	8.76289	2	3	2	1	194	20.603	10.81									19000000				0.874	Low	212	0.0564346	6.56949	2
FALSE	IsMasterProtein	Q9H0A0	N-acetyltransferase 10	4.68293	4	5	4	1	1025	115.657	8.27	17000000	9500000					9200000		2500000				0.12	Low	212	0.0564346	6.54086	4
FALSE	IsMasterProtein	P23229-1	integrin alpha-6	5.57522	4	9	4	1	1130	126.526	6.61										4400000	2600000	5100000	0.145	Low	212	0.0564346	6.52999	4
FALSE	IsMasterProtein	P28799	Granulins	2.69815	1	3	1	1	593	63.5	6.83							79000000	78000000					0.179	Low	212	0.0564346	6.52485	1
FALSE	IsMasterProtein	Q6NUK1	Calcium-binding mitochondrial carrier protein SCaMC-1	6.91824	3	3	3	1	477	53.32	6.33									14000000			5300000	0.259	Low	212	0.0564346	6.5214	3
FALSE	IsMasterProtein	P52701	DNA mismatch repair protein MSH6	6.76471	8	17	8	1	1360	152.689	6.9				2500000			6900000	3800000		4100000	3000000	7900000	0.259	Low	212	0.0564346	6.50723	8
FALSE	IsMasterProtein	Q9UN81	LINE-1 retrotransposable element ORF1 protein	9.1716	3	5	3	1	338	40.031	9.51							11000000	6700000	25000000			6000000	0.389	Low	214	0.0564346	6.48368	3
FALSE	IsMasterProtein	Q9UL46	proteasome activator complex subunit 2	17.9916	3	4	3	1	239	27.384	5.73				9300000			6800000		11000000			1700000	0.438	Low	214	0.0564346	6.47609	3
FALSE	IsMasterProtein	P61086	Ubiquitin-conjugating enzyme E2 K	13.5	2	5	2	1	200	22.393	5.44				2000000								8800000	0.389	Low	214	0.0564346	6.4654	2
FALSE	IsMasterProtein	Q9NVH0	Exonuclease 3'-5' domain-containing protein 2	2.0934	1	3	1	1	621	70.308	8.32							4100000	2600000	7400000				0.059	Low	214	0.0564346	6.41135	1
FALSE	IsMasterProtein	O00629	Importin subunit alpha-3	7.4856	3	9	2	1	521	57.851	4.96		2000000	1700000				2300000	2900000	7000000		2600000	4000000	0.369	Low	214	0.0564346	6.3806	3
FALSE	IsMasterProtein	P61019-1	Ras-related protein Rab-2A	18.3962	4	7	4	1	212	23.531	6.54				11000000		4900000			60000000			18000000	0.848	Low	214	0.0564346	6.37058	4
FALSE	IsMasterProtein	Q13242	serine/arginine-rich splicing factor 9	9.50226	2	3	2	1	221	25.526	8.65			14000000				15000000	27000000					0.334	Low	214	0.0564346	6.36913	2
FALSE	IsMasterProtein	Q53GQ0	Very-long-chain 3-oxoacyl-CoA reductase	16.0256	3	3	3	1	312	34.302	9.32												6500000	0.501	Low	214	0.0564346	6.34943	3
FALSE	IsMasterProtein	Q9Y3I1	F-box only protein 7	11.4943	4	4	4	1	522	58.466	6.55									19000000			3400000	0.585	Low	214	0.0564346	6.34727	4
FALSE	IsMasterProtein	Q5U5Q3	RNA-binding E3 ubiquitin-protein ligase MEX3C	3.49014	2	3	2	1	659	69.323	5		7800000	2000000										0.212	Low	214	0.0564346	6.34582	2
FALSE	IsMasterProtein	Q9P003	Protein cornichon homolog 4	14.3885	1	2	1	1	139	16.082	6.65		67000000					34000000						0.778	Low	214	0.0564346	6.3413	1
FALSE	IsMasterProtein	P49959-3	Isoform 3 of Double-strand break repair protein MRE11A	3.79747	2	6	2	1	711	81.02	6.15	7700000						3100000		16000000		1500000	2800000	0.119	Low	214	0.0564346	6.31557	2
FALSE	IsMasterProtein	Q96I99-2	Isoform 2 of Succinyl-CoA ligase [GDP-forming] subunit beta, mitochondrial	13.1818	4	7	4	1	440	47.702	6.43	9900000	10000000		23000000			6600000		14000000			5800000	0.334	Low	214	0.0564346	6.27937	4
FALSE	IsMasterProtein	Q8N1G0	zinc finger protein 687	1.21261	1	3	1	1	1237	129.446	8.19								1300000		1200000		1400000	0.038	Low	214	0.0564346	6.27037	1
FALSE	IsMasterProtein	P40763	Signal transducer and activator of transcription 3	5.71429	4	4	3	1	770	88.011	6.3	19000000								23000000				0.216	Low	214	0.0564346	6.26827	4
FALSE	IsMasterProtein	Q9BRP8	Partner of Y14 and mago	23.5294	3	4	3	1	204	22.642	9.45			4100000				7300000	15000000					0.995	Low	214	0.0564346	6.25728	3
FALSE	IsMasterProtein	Q9BQB6-1	vitamin K epoxide reductase complex subunit 1	7.97546	1	3	1	1	163	18.223	9.36		16000000	8300000				19000000						0.585	Low	214	0.0564346	6.25479	1
FALSE	IsMasterProtein	Q9HCE1	Putative helicase MOV-10	4.28714	4	6	4	1	1003	113.599	8.82				1900000			770000			3100000			0.204	Low	214	0.0564346	6.23674	4
FALSE	IsMasterProtein	Q9Y463	dual specificity tyrosine-phosphorylation-regulated kinase 1B	9.062	2	4	2	1	629	69.154	9.13	6300000								27000000		840000		0.072	Low	214	0.0564346	6.23395	2
FALSE	IsMasterProtein	Q13573	SNW domain-containing protein 1	2.79851	1	3	1	1	536	61.456	9.52								7000000	17000000			2000000	0.07	Low	214	0.0564346	6.21621	1
FALSE	IsMasterProtein	O15173-2	Isoform 2 of Membrane-associated progesterone receptor component 2	11.336	2	5	1	1	247	26.154	5.31												1500000	0.389	Low	214	0.0564346	6.21117	2
FALSE	IsMasterProtein	Q16543	Hsp90 co-chaperone Cdc37	15.3439	4	5	4	1	378	44.44	5.25								5500000			3200000	15000000	0.624	Low	214	0.0564346	6.21085	4
FALSE	IsMasterProtein	Q04446	1,4-alpha-glucan-branching enzyme	8.83191	5	8	5	1	702	80.423	6.32	12000000					3200000			8400000		1800000	4000000	0.334	Low	214	0.0564346	6.20976	5
FALSE	IsMasterProtein	Q9Y4W2	Ribosomal biogenesis protein LAS1L	3.54223	2	4	2	1	734	83.013	4.73	22000000	4900000					9500000						0.055	Low	214	0.0564346	6.19369	2
FALSE	IsMasterProtein	Q8N4Q0	Zinc-binding alcohol dehydrogenase domain-containing protein 2	13.2626	4	9	4	1	377	40.115	8.18	13000000	14000000	8400000				10000000	8800000	22000000				0.551	Low	214	0.0564346	6.18023	4
FALSE	IsMasterProtein	Q9UEW8	STE20/SPS1-related proline-alanine-rich protein kinase	10.0917	4	6	4	1	545	59.436	6.29	24000000	13000000									1600000	3400000	0.407	Low	214	0.0564346	6.17413	4
FALSE	IsMasterProtein	Q5T6F2	Ubiquitin-associated protein 2	2.77033	2	2	2	1	1119	117.044	7.34							44000000						0.145	Low	214	0.0564346	6.15908	2
FALSE	IsMasterProtein	Q8TE77	Protein phosphatase Slingshot homolog 3	3.33839	2	3	2	1	659	72.951	5.3	18000000		9000000										0.141	Low	216	0.056678	6.14026	2
FALSE	IsMasterProtein	Q86TB9	Protein PAT1 homolog 1	5.97403	5	9	5	1	770	86.796	6.67				1800000						3500000	2800000	7400000	0.324	Low	216	0.056678	6.13848	5
FALSE	IsMasterProtein	Q12792-2	Twinfilin-1	9.42857	3	7	3	1	350	40.258	6.96				1900000		2300000					1300000	3400000	0.35	Low	216	0.056678	6.12617	3
FALSE	IsMasterProtein	Q9UBV8	Peflin	14.0845	4	7	4	1	284	30.361	6.54				9000000	3200000	3200000		14000000					1.512	Low	216	0.056678	6.09965	4
FALSE	IsMasterProtein	P52747	zinc finger protein 143	5.79937	3	4	3	1	638	68.853	6.05		8000000						2500000	2600000				0.318	Low	216	0.056678	6.08599	3
FALSE	IsMasterProtein	P51530	DNA replication ATP-dependent helicase/nuclease DNA2	1.98113	2	4	1	1	1060	120.337	7.74		4400000									2400000	6500000	0.063	Low	216	0.056678	6.0804	2
FALSE	IsMasterProtein	Q92997	segment polarity protein dishevelled homolog DVL-3	3.35196	2	4	1	1	716	78.006	6.65	11000000						50000000						0.155	Low	216	0.056678	6.07615	2
FALSE	IsMasterProtein	Q9P0I2	ER membrane protein complex subunit 3	5.36398	1	4	1	1	261	29.932	6.81			4200000				12000000	5000000	15000000				0.166	Low	220	0.056884	6.04303	1
FALSE	IsMasterProtein	Q9BZE1	39S ribosomal protein L37, mitochondrial	10.6383	3	8	3	1	423	48.087	8.59	10000000			1300000			10000000		21000000		2000000		0.241	Low	220	0.056884	6.04234	3
FALSE	IsMasterProtein	Q8NFF5	FAD synthase	8.68825	4	11	4	1	587	65.224	6.93	6000000	6300000	5400000				8100000	3400000	6300000				0.311	Low	220	0.056884	6.03848	4
FALSE	IsMasterProtein	Q8NBJ5	Procollagen galactosyltransferase 1	3.85852	2	4	2	1	622	71.59	7.31				2800000							1200000	5500000	0.119	Low	220	0.056884	6.03609	2
FALSE	IsMasterProtein	Q9NUQ6-3	Isoform 3 of SPATS2-like protein	12.9252	6	6	6	1	588	65.111	9.66										17000000	2300000	11000000	0.401	Low	220	0.056884	6.03535	6
FALSE	IsMasterProtein	P13798	Acylamino-acid-releasing enzyme	4.64481	3	8	3	1	732	81.173	5.48	7700000			2300000		2700000		12000000			1800000		0.212	Low	220	0.056884	6.00803	3
FALSE	IsMasterProtein	Q96EK4	THAP domain-containing protein 11	2.54777	1	3	1	1	314	34.433	8.98	18000000							15000000	29000000				0.334	Low	223	0.056884	5.95685	1
FALSE	IsMasterProtein	P30049	ATP synthase subunit delta, mitochondrial	13.6905	2	3	2	1	168	17.479	5.49							10000000					8000000	0.778	Low	223	0.056884	5.86772	2
FALSE	IsMasterProtein	Q5VV41-1	rho guanine nucleotide exchange factor 16	1.97461	1	2	1	1	709	80.055	7.36	7100000						8300000						0.061	Low	223	0.056884	5.86684	1
FALSE	IsMasterProtein	Q6DD87	Zinc finger protein 787	3.39426	1	2	1	1	383	40.518	7.84	13000000								19000000				0.129	Low	223	0.056884	5.85968	1
FALSE	IsMasterProtein	Q9H1Z9	Tetraspanin-10	2.25352	1	4	0	0	355	36.475	5.86													0	Low	223	0.056884	5.85407	1
FALSE	IsMasterProtein	P52789	Hexokinase-2	5.01636	5	7	2	1	917	102.313	6.05												1600000	0.243	Low	223	0.056884	5.83334	5
FALSE	IsMasterProtein	Q6AZY7-1	Scavenger receptor class A member 3	1.65017	1	5	1	1	606	65.096	6.54	51000000	30000000					30000000		55000000				0.058	Low	223	0.056884	5.81969	1
FALSE	IsMasterProtein	Q14019	coactosin-like protein	45.0704	7	13	7	1	142	15.935	5.67				14000000		5200000					3700000	38000000	4.012	Low	224	0.056884	5.81158	7
FALSE	IsMasterProtein	P37268	squalene synthase	12.9496	4	4	4	1	417	48.084	6.54												12000000	0.468	Low	224	0.056884	5.80595	4
FALSE	IsMasterProtein	Q9UBC2-2	Isoform 2 of Epidermal growth factor receptor substrate 15-like 1	4.61538	3	6	3	1	910	99.545	5.08					2200000		8600000		14000000		24000000		0.086	Low	224	0.056884	5.79648	3
FALSE	IsMasterProtein	Q8IYQ7	Threonine synthase-like 1	1.88425	1	2	1	1	743	83.017	7.12									25000000				0.056	Low	224	0.056884	5.79509	1
FALSE	IsMasterProtein	Q9BXP5	serrate RNA effector molecule homolog	3.53881	3	6	3	1	876	100.604	5.96				2100000		1200000					2300000	6000000	0.148	Low	224	0.056884	5.7808	3
FALSE	IsMasterProtein	Q8TD19	Serine/threonine-protein kinase Nek9	5.2094	4	12	4	1	979	107.1	5.74				3800000		2900000				5400000	4800000	10000000	0.194	Low	224	0.056884	5.77267	4
FALSE	IsMasterProtein	P54803	Galactocerebrosidase	2.33577	1	3	1	1	685	76.985	6.64	20000000		8800000					15000000					0.066	Low	224	0.056884	5.76647	1
FALSE	IsMasterProtein	Q15942	Zyxin	3.84615	2	3	2	1	572	61.238	6.67				1600000						7800000		9000000	0.222	Low	224	0.056884	5.7528	2
FALSE	IsMasterProtein	Q9Y3D9	28S ribosomal protein S23, mitochondrial	15.7895	3	4	3	1	190	21.757	8.9			11000000				9400000		24000000				0.701	Low	224	0.056884	5.74024	3
FALSE	IsMasterProtein	Q9UNM6-2	Isoform 2 of 26S proteasome non-ATPase regulatory subunit 13	15.3439	6	13	6	1	378	42.915	6.54	4900000			4700000					24000000	3600000	2800000	13000000	0.668	Low	224	0.056884	5.72047	6
FALSE	IsMasterProtein	Q9BTE3-1	Mini-chromosome maintenance complex-binding protein	4.51713	3	7	3	1	642	72.934	5.87		2700000	6400000				6900000	9200000			5200000	13000000	0.189	Low	224	0.056884	5.71982	3
FALSE	IsMasterProtein	P57737-3	Isoform 3 of Coronin-7	1.24046	1	5	1	1	1048	114.095	6.33								21000000	72000000		3300000		0.047	Low	224	0.056884	5.71564	1
FALSE	IsMasterProtein	O00116	Alkyldihydroxyacetonephosphate synthase, peroxisomal	9.27052	4	8	4	1	658	72.866	7.34				2700000		1700000				2000000	1600000	7500000	0.266	Low	224	0.056884	5.71385	4
FALSE	IsMasterProtein	Q9UQB8	Brain-specific angiogenesis inhibitor 1-associated protein 2	6.34058	3	3	3	1	552	60.83	8.9												5600000	0.174	Low	224	0.056884	5.70809	3
FALSE	IsMasterProtein	Q09161	Nuclear cap-binding protein subunit 1	2.91139	2	4	2	1	790	91.781	6.43	5800000		3900000				14000000					4200000	0.119	Low	224	0.056884	5.69104	2
FALSE	IsMasterProtein	P43487	Ran-specific GTPase-activating protein	37.3134	4	5	4	1	201	23.296	5.29									29000000			15000000	1.512	Low	224	0.056884	5.67356	4
FALSE	IsMasterProtein	Q92890-1	Isoform Long of Ubiquitin fusion degradation protein 1 homolog	6.70554	2	3	2	1	343	38.7	6.34							18000000	15000000					0.292	Low	224	0.056884	5.65311	2
FALSE	IsMasterProtein	O00442-2	Isoform 2 of RNA 3'-terminal phosphate cyclase	6.33245	2	4	2	1	379	40.683	8.34				4300000				4400000			1400000	2400000	0.245	Low	224	0.056884	5.64389	2
FALSE	IsMasterProtein	Q99543-1	dnaJ homolog subfamily C member 2	2.0934	1	4	1	1	621	71.952	8.7						870000				1200000	1300000	2100000	0.07	Low	224	0.056884	5.64334	1
FALSE	IsMasterProtein	Q9NZL4-3	Isoform 3 of Hsp70-binding protein 1	2.46914	1	4	1	1	405	44.487	6.47				7600000						7200000	8100000	16000000	0.105	Low	225	0.056884	5.62754	1
FALSE	IsMasterProtein	P21127-1	Cyclin-dependent kinase 11B	3.52201	3	3	3	1	795	92.65	5.57		9700000					8400000	11000000					0.162	Low	225	0.056884	5.6046	3
FALSE	IsMasterProtein	Q9UHD1	cysteine and histidine-rich domain-containing protein 1	6.92771	2	4	2	1	332	37.466	7.87				11000000		1100000					1800000	4300000	0.212	Low	225	0.056884	5.59699	2
FALSE	IsMasterProtein	P25787	Proteasome subunit alpha type-2	26.0684	4	7	4	1	234	25.882	7.43	26000000			2900000							2000000	6900000	1.031	Low	225	0.056884	5.58337	4
FALSE	IsMasterProtein	P61513	60S ribosomal protein L37a	32.6087	2	12	2	1	92	10.268	10.43	45000000		4100000	4500000	1900000	2200000		14000000		9200000	5100000	11000000	3.642	Low	225	0.056884	5.5691	2
FALSE	IsMasterProtein	Q7Z5Y7	BTB/POZ domain-containing protein KCTD20	4.53461	1	3	1	1	419	47.45	5.33	7100000						9600000	7900000					0.105	Low	225	0.056884	5.56425	1
FALSE	IsMasterProtein	P62316	Small nuclear ribonucleoprotein Sm D2	7.62712	1	3	1	1	118	13.518	9.91		20000000											0.292	Low	225	0.056884	5.56274	1
FALSE	IsMasterProtein	O60763-2	Isoform 2 of General vesicular transport factor p115	6.37205	5	9	5	1	973	109.127	4.89				1300000							1900000	5100000	0.304	Low	225	0.056884	5.55833	5
FALSE	IsMasterProtein	P27448-7	Isoform 6 of MAP/microtubule affinity-regulating kinase 3	4.73684	2	2	1	1	760	85.388	9.57	10000000												0.103	Low	226	0.056884	5.53504	2
FALSE	IsMasterProtein	Q8N335	Glycerol-3-phosphate dehydrogenase 1-like protein	3.4188	1	2	1	1	351	38.394	7.02			8000000						38000000				0.093	Low	226	0.056884	5.52482	1
FALSE	IsMasterProtein	Q9UM54-3	Unconventional myosin-VI	3.55487	3	5	3	1	1294	149.596	8.53						1600000	14000000		11000000			1700000	0.087	Low	226	0.056884	5.51083	3
FALSE	IsMasterProtein	P50281	Matrix metalloproteinase-14	3.60825	2	4	2	1	582	65.852	7.77				7900000						16000000	7100000		0.179	Low	226	0.056884	5.50888	2
FALSE	IsMasterProtein	Q86WB0	Nuclear-interacting partner of ALK	1.59363	1	4	1	1	502	55.226	5.62	11000000	11000000	6300000	2400000									0.077	Low	226	0.056884	5.49814	1
FALSE	IsMasterProtein	Q96HE7	ERO1-like protein alpha	13.6752	6	14	6	1	468	54.358	5.68				6500000	1800000	3700000				6200000	4800000	16000000	0.61	Low	226	0.056884	5.49758	6
FALSE	IsMasterProtein	Q9Y6N1	Cytochrome c oxidase assembly protein COX11, mitochondrial	12.3188	2	2	2	1	276	31.41	9.06							3300000		34000000				0.311	Low	226	0.056884	5.49692	2
FALSE	IsMasterProtein	Q14653-4	Isoform 4 of Interferon regulatory factor 3	3.09735	1	2	1	1	452	49.104	6.52									34000000				0.129	Low	229	0.0576101	5.4828	1
FALSE	IsMasterProtein	Q8WVB6-2	Isoform 2 of Chromosome transmission fidelity protein 18 homolog	3.98804	2	2	2	1	1003	110.14	7.23							2600000		9800000				0.083	Low	231	0.0578802	5.47497	2
FALSE	IsMasterProtein	Q93052	Lipoma-preferred partner	4.41176	2	4	2	1	612	65.704	7.37										3300000	2000000	3200000	0.194	Low	231	0.0578802	5.46702	2
FALSE	IsMasterProtein	Q9UKX7	Nuclear pore complex protein Nup50	6.19658	2	5	2	1	468	50.113	7.06								19000000		1900000		3200000	0.179	Low	231	0.0578802	5.45436	2
FALSE	IsMasterProtein	Q9NYL2-2	Isoform 2 of Mitogen-activated protein kinase kinase kinase MLT	3.51648	1	2	1	1	455	51.549	5.21		8900000							18000000				0.122	Low	231	0.0578802	5.454	1
FALSE	IsMasterProtein	Q9H0C8	Integrin-linked kinase-associated serine/threonine phosphatase 2C	4.59184	2	3	2	1	392	42.88	7.09				7100000		4300000							0.179	Low	231	0.0578802	5.44582	2
FALSE	IsMasterProtein	O60488-1	Long-chain-fatty-acid--CoA ligase 4	5.90717	4	7	2	1	711	79.137	8.38												4700000	0.259	Low	231	0.0578802	5.41663	4
FALSE	IsMasterProtein	P35579-1	Myosin-9	1.9898	4	8	4	1	1960	226.392	5.6				3000000	3700000	3500000					4200000	7800000	0.074	Low	231	0.0578802	5.41563	4
FALSE	IsMasterProtein	P62995	transformer-2 protein homolog beta	7.29167	2	4	2	1	288	33.646	11.25					9500000							18000000	0.52	Low	231	0.0578802	5.41232	2
FALSE	IsMasterProtein	Q9H3N1	Thioredoxin-related transmembrane protein 1	7.5	2	3	2	1	280	31.771	4.98									8200000				0.468	Low	231	0.0578802	5.39902	2
FALSE	IsMasterProtein	P28838	cytosol aminopeptidase	9.05588	4	5	4	1	519	56.131	7.93			4000000	4700000								8500000	0.292	Low	233	0.05825	5.37739	4
FALSE	IsMasterProtein	Q9NX05-1	constitutive coactivator of PPAR-gamma-like protein 2	3.37591	3	3	3	1	1096	120.511	9.03	18000000						6700000		76000000				0.142	Low	233	0.05825	5.37654	3
FALSE	IsMasterProtein	Q9HD45	Transmembrane 9 superfamily member 3	3.22581	2	8	2	1	589	67.843	7.21		19000000	11000000				20000000	13000000	29000000		1500000		0.194	Low	233	0.05825	5.37407	2
FALSE	IsMasterProtein	O00232-1	26s proteasome non-atpase regulatory subunit 12	8.99123	4	12	3	1	456	52.871	7.65				150000000		270000000				200000000	6800000	12000000	0.311	Low	233	0.05825	5.36999	4
FALSE	IsMasterProtein	Q12907	Vesicular integral-membrane protein VIP36	8.42697	3	4	3	1	356	40.203	6.95				2300000								21000000	0.389	Low	233	0.05825	5.3483	3
FALSE	IsMasterProtein	Q15691	Microtubule-associated protein RP/EB family member 1	16.0448	4	8	4	1	268	29.98	5.14				4700000							2500000	14000000	0.896	Low	233	0.05825	5.3472	4
FALSE	IsMasterProtein	Q92905	COP9 signalosome complex subunit 5	10.1796	4	9	4	1	334	37.555	6.54	4400000			2100000								4500000	0.585	Low	235	0.0587206	5.34328	4
FALSE	IsMasterProtein	P51817	camp-dependent protein kinase catalytic subunit prkx	3.91061	2	11	2	0	358	40.87	6.86	19000000	26000000	60000000	6600000		4500000	50000000	59000000		3700000	6200000	15000000	0.259	Low	242	0.0604547	5.30456	2
FALSE	IsMasterProtein	O00159-1	Unconventional myosin-Ic	5.73848	7	11	7	1	1063	121.606	9.41	17000000	7600000			3300000				27000000		340000	7000000	0.225	Low	248	0.0617684	5.2958	7
FALSE	IsMasterProtein	Q15424-3	Isoform 3 of Scaffold attachment factor B1	1.85387	2	4	2	1	917	102.793	5.49					2600000				6200000			7400000	0.094	Low	248	0.0617684	5.2823	2
FALSE	IsMasterProtein	Q86UA1	Pre-mRNA-processing factor 39	1.79372	1	2	1	1	669	78.381	5.4									11000000				0.066	Low	248	0.0617684	5.28227	1
FALSE	IsMasterProtein	Q9P2N5	RNA-binding protein 27	2.16981	2	3	2	1	1060	118.645	9.19							7500000						0.099	Low	248	0.0617684	5.28047	2
FALSE	IsMasterProtein	Q9NRL2	Bromodomain adjacent to zinc finger domain protein 1A	0.514139	1	7	0	0	1556	178.592	6.6													0.028	Low	248	0.0617684	5.27681	1
FALSE	IsMasterProtein	P48723	Heat shock 70 kDa protein 13	2.9724	1	4	1	1	471	51.895	5.76	60000000	35000000	24000000					44000000					0.093	Low	251	0.0623913	5.24918	1
FALSE	IsMasterProtein	P55854-2	Isoform 2 of Small ubiquitin-related modifier 3	8.51064	1	2	1	1	141	15.758	6.92												13000000	0.389	Low	251	0.0623913	5.21927	1
FALSE	IsMasterProtein	Q96JY6-5	Isoform 5 of PDZ and LIM domain protein 2	1.66113	1	4	1	1	602	62.707	10.9	6100000	3900000	3500000							3800000			0.058	Low	256	0.0635393	5.17756	1
FALSE	IsMasterProtein	Q8TBG4	Ethanolamine-phosphate phospho-lyase	2.00401	1	16	1	1	499	55.635	8.1	140000000	170000000	120000000			5300000	230000000	260000000	340000000	21000000	22000000	30000000	0.083	Low	256	0.0635393	5.17691	1
FALSE	IsMasterProtein	O00221	NF-kappa-B inhibitor epsilon	1.6	1	4	1	1	500	52.831	6.68						1100000				3500000		3700000	0.083	Low	260	0.0645161	5.15964	1
FALSE	IsMasterProtein	P21964-1	Catechol O-methyltransferase	14.7601	3	4	3	1	271	30.018	5.47			5400000					8800000				8000000	0.585	Low	262	0.0649158	5.14574	3
FALSE	IsMasterProtein	Q14978-2	Isoform Beta of Nucleolar and coiled-body phosphoprotein 1	1.55148	1	3	1	1	709	74.702	9.47							22000000			1500000		4500000	0.05	Low	264	0.0652819	5.11772	1
FALSE	IsMasterProtein	Q8IYT4-2	Isoform 2 of Katanin p60 ATPase-containing subunit A-like 2	4.72103	2	4	1	1	466	52.748	8.32			13000000										0.08	Low	264	0.0652819	5.11675	2
FALSE	IsMasterProtein	Q2M1P5	Kinesin-like protein KIF7	0.744602	1	2	1	1	1343	150.495	6.79	220000000								210000000				0.027	Low	264	0.0652819	5.11273	1
FALSE	IsMasterProtein	Q9H6Y2	WD repeat-containing protein 55	7.5718	2	3	2	1	383	42.044	4.92	10000000					1600000							0.233	Low	266	0.0655172	5.0977	2
FALSE	IsMasterProtein	Q15018	BRISC complex subunit Abro1	5.54217	2	6	2	1	415	46.872	6.21	14000000		7100000				16000000	15000000				3900000	0.222	Low	266	0.0655172	5.09184	2
FALSE	IsMasterProtein	Q16630-2	Isoform 2 of Cleavage and polyadenylation specificity factor subunit 6	6.63265	2	5	2	1	588	63.432	7.71							4400000		7900000		4000000	6300000	0.194	Low	266	0.0655172	5.09041	2
FALSE	IsMasterProtein	O75531	Barrier-to-autointegration factor	26.9663	1	2	1	1	89	10.052	6.09		16000000											0.389	Low	266	0.0655172	5.08815	1
FALSE	IsMasterProtein	Q7L775	EPM2A-interacting protein 1	2.80066	2	3	1	1	607	70.325	6.11								17000000	15000000				0.205	Low	266	0.0655172	5.07834	2
FALSE	IsMasterProtein	Q14680	Maternal embryonic leucine zipper kinase	8.29493	5	7	5	1	651	74.594	8.72	14000000						8300000			6800000	5400000		0.343	Low	266	0.0655172	5.07312	5
FALSE	IsMasterProtein	Q7Z2K6	Endoplasmic reticulum metallopeptidase 1	2.98673	3	6	3	1	904	100.167	7.52				3100000							2900000	7500000	0.184	Low	266	0.0655172	5.06994	3
FALSE	IsMasterProtein	O95782	AP-2 complex subunit alpha-1	5.11771	5	7	5	1	977	107.478	7.03	13000000	4100000					3100000				1500000	6900000	0.208	Low	267	0.0657312	5.0681	5
FALSE	IsMasterProtein	Q6UB35-1	Monofunctional C1-tetrahydrofolate synthase, mitochondrial	2.86299	3	5	3	1	978	105.724	8.06											2700000	5300000	0.131	Low	271	0.0665031	5.05794	3
FALSE	IsMasterProtein	Q96RS6	NudC domain-containing protein 1	4.97427	3	8	3	1	583	66.713	5.11				4300000		2200000		4300000		1800000	3400000	8700000	0.212	Low	271	0.0665031	5.04795	3
FALSE	IsMasterProtein	Q7Z6B7-1	SLIT-ROBO Rho GTPase-activating protein 1	1.10599	1	4	1	1	1085	124.186	6.83			3900000						22000000	2600000	1600000		0.037	Low	271	0.0665031	5.03219	1
FALSE	IsMasterProtein	Q8IY21	Probable ATP-dependent RNA helicase DDX60	4.49766	7	10	7	1	1712	197.727	7.59										3600000	3000000	5500000	0.166	Low	271	0.0665031	5.01734	7
FALSE	IsMasterProtein	Q9NQ88	Fructose-2,6-bisphosphatase TIGAR	12.963	3	9	3	1	270	30.043	7.69				3500000	1300000	4100000				1300000	3700000	4700000	0.585	Low	274	0.067124	5.00629	3
FALSE	IsMasterProtein	Q9BWE0-4	Isoform 2 of Replication initiator 1	2.40385	1	3	1	1	624	69.875	10.1										3700000		3000000	0.07	Low	274	0.067124	5.00347	1
FALSE	IsMasterProtein	Q9ULC4-3	Isoform 3 of Malignant T-cell-amplified sequence 1	4.94505	1	3	1	1	182	20.537	8.82				11000000		13000000						19000000	0.259	Low	274	0.067124	5.00278	1
FALSE	IsMasterProtein	P25685	dnaJ homolog subfamily B member 1	9.70588	3	3	3	1	340	38.02	8.63								12000000				13000000	0.35	Low	285	0.0688576	4.98569	3
FALSE	IsMasterProtein	O75396	Vesicle-trafficking protein SEC22b	11.1628	2	4	2	1	215	24.578	6.92				2400000								7700000	0.389	Low	285	0.0688576	4.97781	2
FALSE	IsMasterProtein	P02452	Collagen alpha-1(I) chain	1.02459	1	3	1	1	1464	138.857	5.8							66000000			27000000		37000000	0.026	Low	285	0.0688576	4.97415	1
FALSE	IsMasterProtein	O75175	CCR4-NOT transcription complex subunit 3	6.5073	4	7	4	1	753	81.822	6.2		21000000		2300000			20000000			6100000	3800000	4400000	0.425	Low	285	0.0688576	4.96488	4
FALSE	IsMasterProtein	Q96L93-5	Isoform 4 of Kinesin-like protein KIF16B	0.775194	1	2	1	1	1161	132.784	6.6	270000000	75000000											0.032	Low	285	0.0688576	4.95929	1
FALSE	IsMasterProtein	Q14139-2	Isoform 2 of Ubiquitin conjugation factor E4 A	1.86393	2	5	2	1	1073	123.442	5.24	8700000	4100000					5100000					1600000	0.086	Low	287	0.0688576	4.91659	2
FALSE	IsMasterProtein	Q53H54	tRNA wybutosine-synthesizing protein 2 homolog	2.67857	1	2	1	1	448	50.204	7.97							6000000		14000000				0.096	Low	287	0.0688576	4.91383	1
FALSE	IsMasterProtein	Q13686	Alkylated DNA repair protein alkB homolog 1	7.19794	2	2	2	1	389	43.804	7.08	11000000							8100000					0.245	Low	287	0.0688576	4.9091	2
FALSE	IsMasterProtein	Q5XPI4-2	Isoform 2 of E3 ubiquitin-protein ligase RNF123	0.531915	1	11	0	0	1316	148.863	6.83													0.033	Low	287	0.0688576	4.90405	1
FALSE	IsMasterProtein	Q8TCJ2	Dolichyl-diphosphooligosaccharide--protein glycosyltransferase subunit STT3B	5.44794	6	27	3	1	826	93.614	8.91	26000000	25000000	21000000	29000000	24000000	22000000	29000000	22000000	32000000	4100000		8100000	0.468	Low	287	0.0688576	4.90086	6
FALSE	IsMasterProtein	P52948-1	nuclear pore complex protein Nup98-Nup96	1.10072	1	2	1	1	1817	197.457	6.4							13000000	15000000					0.029	Low	287	0.0688576	4.89094	1
FALSE	IsMasterProtein	Q06609-4	Isoform 4 of DNA repair protein RAD51 homolog 1	12.6471	3	7	3	1	340	36.756	5.59	4300000	1900000					3100000		4400000				0.52	Low	287	0.0688576	4.87648	3
FALSE	IsMasterProtein	Q13286-1	Battenin	7.30594	2	5	2	1	438	47.592	6.38		4900000	10000000				4800000		18000000				0.52	Low	287	0.0688576	4.86573	2
FALSE	IsMasterProtein	O60518	ran-binding protein 6	3.61991	3	5	2	1	1105	124.633	5.01		2700000	5300000					2200000					0.109	Low	287	0.0688576	4.85884	3
FALSE	IsMasterProtein	Q9P0U3-1	Sentrin-specific protease 1	4.03727	2	4	2	1	644	73.435	8.47	11000000		2000000					3500000					0.125	Low	287	0.0688576	4.84385	2
FALSE	IsMasterProtein	O43826-2	Isoform 2 of Glucose-6-phosphate translocase	2.88248	1	2	1	1	451	48.808	7.93		24000000											0.155	Low	287	0.0688576	4.82662	1
FALSE	IsMasterProtein	O75694	nuclear pore complex protein nup155	2.87563	3	4	3	1	1391	155.1	6.16				2100000					19000000			2100000	0.11	Low	287	0.0688576	4.82589	3
FALSE	IsMasterProtein	O00212	Rho-related GTP-binding protein RhoD	15.2381	3	4	3	1	210	23.398	7.96			2100000				19000000						0.701	Low	287	0.0688576	4.82494	3
FALSE	IsMasterProtein	O95429	BAG family molecular chaperone regulator 4	2.84464	1	2	1	1	457	49.563	5.12								14000000	18000000				0.166	Low	287	0.0688576	4.81865	1
FALSE	IsMasterProtein	P62745	Rho-related GTP-binding protein RhoB	26.5306	3	8	2	1	196	22.109	5.24		17000000						15000000					1.31	Low	287	0.0688576	4.79989	3
FALSE	IsMasterProtein	P48507	Glutamate--cysteine ligase regulatory subunit	13.1387	3	3	3	1	274	30.708	6.02				5600000	5800000							19000000	0.701	Low	287	0.0688576	4.77966	3
FALSE	IsMasterProtein	P38117-2	Isoform 2 of Electron transfer flavoprotein subunit beta	12.4277	3	5	3	1	346	37.411	7.17	12000000			3100000								8600000	0.413	Low	289	0.0688576	4.76467	3
FALSE	IsMasterProtein	Q9UBF8	Phosphatidylinositol 4-kinase beta	2.45098	2	7	2	1	816	91.321	6.25	11000000	4600000	2700000				2900000	4400000	12000000				0.11	Low	291	0.0688576	4.75684	2
FALSE	IsMasterProtein	Q9P2P1	Protein NYNRIN	0.579557	1	2	1	1	1898	208.235	8.02											4700000	18000000	0.022	Low	291	0.0688576	4.75346	1
FALSE	IsMasterProtein	Q13501-1	sequestosome-1	7.27273	2	5	2	1	440	47.657	5.22					2100000	5600000	26000000	39000000		11000000			0.274	Low	291	0.0688576	4.75192	2
FALSE	IsMasterProtein	Q15629	Translocating chain-associated membrane protein 1	6.68449	2	3	2	1	374	43.044	9.63				3200000									0.334	Low	291	0.0688576	4.7376	2
FALSE	IsMasterProtein	Q68E01	Integrator complex subunit 3	3.83509	2	3	2	1	1043	117.994	5.8							2300000					3000000	0.084	Low	291	0.0688576	4.71531	2
FALSE	IsMasterProtein	Q07352	Zinc finger protein 36, C3H1 type-like 1	3.5503	1	2	1	1	338	36.291	7.96	13000000												0.145	Low	291	0.0688576	4.70627	1
FALSE	IsMasterProtein	Q9BVK6	Transmembrane emp24 domain-containing protein 9	8.51064	2	3	2	1	235	27.26	8.02												8600000	0.334	Low	291	0.0688576	4.69437	2
FALSE	IsMasterProtein	Q5T440	Putative transferase CAF17, mitochondrial	15.7303	4	6	4	1	356	38.131	9.83				5200000		6200000					1600000		0.551	Low	291	0.0688576	4.67726	4
FALSE	IsMasterProtein	Q96G03	Phosphoglucomutase-2	7.84314	5	9	4	1	612	68.24	6.73	26000000					3200000			8500000				0.324	Low	291	0.0688576	4.66515	5
FALSE	IsMasterProtein	Q99536	Synaptic vesicle membrane protein VAT-1 homolog	17.0483	4	5	4	1	393	41.893	6.29				2000000								14000000	0.624	Low	291	0.0688576	4.66221	4
FALSE	IsMasterProtein	P12694-2	Isoform 2 of 2-oxoisovalerate dehydrogenase subunit alpha, mitochondrial	5.58036	2	2	2	1	448	50.758	7.15	6700000								32000000				0.194	Low	291	0.0688576	4.6615	2
FALSE	IsMasterProtein	O75400	pre-mRNA-processing factor 40 homolog A	2.71682	3	5	3	1	957	108.737	7.56						1700000	18000000	14000000	46000000			7900000	0.184	Low	291	0.0688576	4.66136	3
FALSE	IsMasterProtein	Q16795	NADH dehydrogenase [ubiquinone] 1 alpha subcomplex subunit 9, mitochondrial	11.1406	3	4	3	1	377	42.483	9.8	8900000						25000000						0.28	Low	291	0.0688576	4.65686	3
FALSE	IsMasterProtein	Q01804-1	OTU domain-containing protein 4	2.87253	2	6	2	1	1114	123.968	6.71			1800000				5400000	7200000		2300000	1400000	2100000	0.083	Low	292	0.0688576	4.64405	2
FALSE	IsMasterProtein	Q9BZK3	Putative nascent polypeptide-associated complex subunit alpha-like protein	13.1455	2	7	1	1	213	23.292	4.59												2200000	1.683	Low	292	0.0688576	4.61617	2
FALSE	IsMasterProtein	P12036	Neurofilament heavy polypeptide	2.14425	2	6	1	1	1026	112.411	6.18	40000000	28000000											0.087	Low	292	0.0688576	4.60992	2
FALSE	IsMasterProtein	O95415	Brain protein I3	12.8	1	1	1	1	125	13.636	8.32									19000000				0.778	Low	292	0.0688576	4.60361	1
FALSE	IsMasterProtein	O95197	Reticulon-3	1.06589	1	2	1	1	1032	112.541	4.96							8400000		76000000				0.093	Low	292	0.0688576	4.60187	1
FALSE	IsMasterProtein	O15533-3	Isoform 3 of Tapasin	6.54762	3	8	3	1	504	53.909	7.23				8200000		3800000				12000000	13000000	21000000	0.413	Low	292	0.0688576	4.6014	3
FALSE	IsMasterProtein	Q96AG3	Solute carrier family 25 member 46	7.41627	3	5	3	1	418	46.145	7.43	31000000	6900000							14000000				0.413	Low	292	0.0688576	4.60004	3
FALSE	IsMasterProtein	Q969N2	GPI transamidase component PIG-T	7.26644	5	10	5	1	578	65.658	8.38	22000000	830000					14000000	1100000		9300000	1700000	10000000	0.54	Low	292	0.0688576	4.5838	5
FALSE	IsMasterProtein	Q9NY93	Probable ATP-dependent RNA helicase DDX56	2.55941	1	2	1	1	547	61.551	9.26	6500000												0.072	Low	292	0.0688576	4.58344	1
FALSE	IsMasterProtein	Q8TB37-1	Iron-sulfur protein NUBPL	7.21003	2	3	2	1	319	34.061	9.04	15000000	22000000						20000000					0.274	Low	293	0.0688576	4.56706	2
FALSE	IsMasterProtein	O60264	SWI/SNF-related matrix-associated actin-dependent regulator of chromatin subfamily A member 5	5.13308	6	10	6	1	1052	121.828	8.09	6700000	63000000			4800000		29000000	9300000	21000000				0.225	Low	293	0.0688576	4.56685	6
FALSE	IsMasterProtein	Q9H4M7-1	Pleckstrin homology domain-containing family A member 4	2.82413	1	2	1	1	779	85.349	10.56										1300000		1500000	0.048	Low	293	0.0688576	4.56116	1
FALSE	IsMasterProtein	P30520	adenylosuccinate synthetase isozyme 2	4.60526	2	4	2	1	456	50.066	6.55				2700000								7900000	0.179	Low	293	0.0688576	4.55236	2
FALSE	IsMasterProtein	Q9BVG4	Protein PBDC1	17.5966	3	4	3	1	233	26.041	4.79				1400000									0.585	Low	293	0.0688576	4.54852	3
FALSE	IsMasterProtein	P30085-1	UMP-CMP kinase	11.7347	2	9	2	1	196	22.208	5.57	12000000		8200000				11000000	19000000	15000000			9600000	0.52	Low	293	0.0688576	4.54117	2
FALSE	IsMasterProtein	Q5T8I3-1	Protein Fam102b	4.16667	1	1	1	1	360	39.284	7.02									9200000				0.101	Low	293	0.0688576	4.53756	1
FALSE	IsMasterProtein	P20930	Filaggrin	0.615612	2	3	2	1	4061	434.922	9.25					2100000	6900000							0.018	Low	293	0.0688576	4.53452	2
FALSE	IsMasterProtein	O60566-3	Isoform 3 of Mitotic checkpoint serine/threonine-protein kinase BUB1 beta	3.7594	3	9	3	1	1064	121.31	5.36			2600000	1600000			6500000			4000000	2600000	4000000	0.107	Low	293	0.0688576	4.52892	3
FALSE	IsMasterProtein	Q96DG6	Carboxymethylenebutenolidase homolog	13.4694	4	6	4	1	245	28.03	7.18				5300000				4400000		3800000		4600000	0.719	Low	293	0.0688576	4.528	4
FALSE	IsMasterProtein	Q96GA3	protein LTV1 homolog	2.52632	1	5	1	1	475	54.821	4.91		30000000	23000000				46000000	42000000	61000000				0.086	Low	293	0.0688576	4.52706	1
FALSE	IsMasterProtein	P26232	Catenin alpha-2	5.98111	4	6	3	0	953	105.247	5.71	11000000								23000000			4500000	0.124	Low	293	0.0688576	4.51397	4
FALSE	IsMasterProtein	Q9UJC3	Protein Hook homolog 1	1.64835	1	4	1	1	728	84.595	5.15		120000000	10000000						10000000000	7600000			0.049	Low	293	0.0688576	4.50308	1
FALSE	IsMasterProtein	Q96DH6-1	RNA-binding protein Musashi homolog 2	4.57317	1	2	1	1	328	35.174	8.48		19000000					14000000						0.194	Low	293	0.0688576	4.49987	1
FALSE	IsMasterProtein	P82663	28S ribosomal protein S25, mitochondrial	17.9191	2	4	2	1	173	20.103	8.82				2300000						4000000		7200000	0.52	Low	293	0.0688576	4.48999	2
FALSE	IsMasterProtein	Q6ZNA5-1	Ferric-chelate reductase 1	4.22297	1	3	1	1	592	66.071	7.47		180000000	180000000				240000000						0.083	Low	293	0.0688576	4.48103	1
FALSE	IsMasterProtein	Q9C0B0	RING finger protein unkempt homolog	1.48148	1	2	1	1	810	88.029	6.86											2700000	4700000	0.066	Low	293	0.0688576	4.47277	1
FALSE	IsMasterProtein	Q8NEM2	SHC SH2 domain-binding protein 1	4.91071	2	3	2	1	672	75.642	4.75	14000000						44000000	29000000					0.122	Low	293	0.0688576	4.47189	2
FALSE	IsMasterProtein	Q9NY33	dipeptidyl peptidase 3	5.97015	3	5	3	1	737	82.538	5.1				1800000								8100000	0.158	Low	293	0.0688576	4.45248	3
FALSE	IsMasterProtein	Q13332	Receptor-type tyrosine-protein phosphatase S	2.46407	4	5	3	1	1948	216.905	6.46				4600000		1800000				2700000			0.094	Low	293	0.0688576	4.44414	4
FALSE	IsMasterProtein	Q8N128-2	Isoform 2 of Protein FAM177A1	16.9492	3	4	3	1	236	26.029	4.42		5500000						8300000					0.638	Low	293	0.0688576	4.43119	3
FALSE	IsMasterProtein	Q2TAL8	Glutamine-rich protein 1	1.54639	1	2	1	1	776	86.382	5.87		9100000										3300000	0.096	Low	293	0.0688576	4.4311	1
FALSE	IsMasterProtein	Q99797	Mitochondrial intermediate peptidase	2.6648	2	3	2	1	713	80.589	7.05							10000000	7900000	11000000				0.101	Low	293	0.0688576	4.4301	2
FALSE	IsMasterProtein	Q9H1B7	interferon regulatory factor 2-binding protein-like	1.88442	1	3	1	1	796	82.607	8.24	2200000		2100000										0.059	Low	293	0.0688576	4.423	1
FALSE	IsMasterProtein	Q9UHY1	Nuclear receptor-binding protein	4.85981	2	3	2	1	535	59.807	5.08		8400000	7000000	2800000									0.233	Low	293	0.0688576	4.41242	2
FALSE	IsMasterProtein	Q9BRL6-1	serine/arginine-rich splicing factor 8	2.83688	1	2	1	1	282	32.268	11.72	30000000		50000000										0.179	Low	293	0.0688576	4.40743	1
FALSE	IsMasterProtein	P23919	thymidylate kinase	15.0943	3	5	3	1	212	23.804	8.27	17000000	7100000		1700000				8300000				9200000	0.468	Low	293	0.0688576	4.40443	3
FALSE	IsMasterProtein	O00764-1	Pyridoxal kinase	9.9359	2	3	2	1	312	35.08	6.13											2700000	6900000	0.259	Low	293	0.0688576	4.39989	2
FALSE	IsMasterProtein	Q9HC38	Glyoxalase domain-containing protein 4	7.34824	2	3	2	1	313	34.771	5.6				5300000								11000000	0.233	Low	293	0.0688576	4.38946	2
FALSE	IsMasterProtein	Q13751	Laminin subunit beta-3	2.21843	2	5	2	1	1172	129.489	7.21										2100000	4700000	1800000	0.102	Low	294	0.0688576	4.38841	2
FALSE	IsMasterProtein	Q99570	Phosphoinositide 3-kinase regulatory subunit 4	3.16642	3	4	3	1	1358	153.007	7.17							6200000		7700000		1000000	1900000	0.095	Low	294	0.0688576	4.38623	3
FALSE	IsMasterProtein	Q8WVV9	Heterogeneous nuclear ribonucleoprotein L-like	1.84502	1	3	1	1	542	60.045	7.72		2600000	2800000									7000000	0.07	Low	296	0.0688576	4.38039	1
FALSE	IsMasterProtein	Q16610-4	Isoform 4 of Extracellular matrix protein 1	2.29277	1	3	1	1	567	63.523	6.89				2200000	2000000							4200000	0.066	Low	297	0.0688576	4.35548	1
FALSE	IsMasterProtein	P61081	NEDD8-conjugating enzyme Ubc12	4.37158	1	2	1	1	183	20.887	7.69	18000000												0.212	Low	298	0.0688576	4.35303	1
FALSE	IsMasterProtein	Q15906-2	Isoform 2 of Vacuolar protein sorting-associated protein 72 homolog	6.66667	2	3	2	1	375	41.822	6.67							4600000	12000000					0.389	Low	298	0.0688576	4.34818	2
FALSE	IsMasterProtein	Q16625-1	Occludin	2.29885	1	2	1	1	522	59.106	6.09	4100000		3900000										0.129	Low	298	0.0688576	4.34196	1
FALSE	IsMasterProtein	Q04323-2	Isoform 2 of UBX domain-containing protein 1	3.84615	1	2	1	1	312	35.086	5.35							20000000					16000000	0.166	Low	298	0.0688576	4.33823	1
FALSE	IsMasterProtein	Q8WVX9	Fatty acyl-CoA reductase 1	9.51456	4	6	4	1	515	59.319	9.17	36000000	31000000					18000000				4500000	5300000	0.334	Low	298	0.0688576	4.33776	4
FALSE	IsMasterProtein	Q96T76-8	Isoform 5 of MMS19 nucleotide excision repair protein homolog	5.04282	4	4	4	1	1051	115.631	6.52	17000000								9400000				0.166	Low	298	0.0688576	4.30122	4
FALSE	IsMasterProtein	Q9UJU6-3	Isoform 3 of Drebrin-like protein	9.33941	3	4	3	1	439	49.012	5.05							11000000		24000000			1800000	0.318	Low	298	0.0688576	4.29927	3
FALSE	IsMasterProtein	P49720	proteasome subunit beta type-3	7.80488	1	4	1	1	205	22.933	6.55				11000000				17000000				25000000	0.292	Low	298	0.0688576	4.29223	1
FALSE	IsMasterProtein	Q9Y263	Phospholipase A-2-activating protein	4.90566	3	6	3	1	795	87.101	6.37		1600000		10000000		4200000					11000000	6100000	0.094	Low	298	0.0688576	4.27531	3
FALSE	IsMasterProtein	Q15036-1	Sorting nexin-17	3.19149	1	2	1	1	470	52.868	7.46													0.083	Low	298	0.0688576	4.27329	1
FALSE	IsMasterProtein	O95671-1	N-acetylserotonin O-methyltransferase-like protein	9.82287	4	7	4	1	621	68.813	6.07	9100000		7300000					16000000	20000000				0.311	Low	298	0.0688576	4.27297	4
FALSE	IsMasterProtein	P51812	Ribosomal protein S6 kinase alpha-3	10.6757	8	14	3	1	740	83.683	6.89										2200000	1700000	2900000	0.468	Low	298	0.0688576	4.2702	8
FALSE	IsMasterProtein	Q9HCN8	Stromal cell-derived factor 2-like protein 1	5.88235	1	3	1	1	221	23.584	7.03										2800000		6800000	0.179	Low	298	0.0688576	4.26542	1
FALSE	IsMasterProtein	Q9BYT8	Neurolysin, mitochondrial	1.98864	2	3	2	1	704	80.6	6.64												1600000	0.122	Low	298	0.0688576	4.24789	2
FALSE	IsMasterProtein	Q6PI48	Aspartate--tRNA ligase, mitochondrial	9.30233	6	15	5	1	645	73.516	8.02	21000000	17000000	11000000	12000000			15000000	16000000	12000000	6900000	8300000		0.379	Low	298	0.0688576	4.23974	6
FALSE	IsMasterProtein	O60437	periplakin	3.07517	5	10	5	1	1756	204.623	5.6	11000000	10000000	6400000			3600000		8400000	29000000				0.089	Low	298	0.0688576	4.23635	5
FALSE	IsMasterProtein	P06396	Gelsolin	5.49872	4	9	4	1	782	85.644	6.28		3100000		4300000		2700000	19000000	8800000	19000000			11000000	0.252	Low	298	0.0688576	4.23399	4
FALSE	IsMasterProtein	Q96EE3-1	Isoform B of Nucleoporin SEH1	8.07601	2	3	2	1	421	46.549	7.9							3700000		4900000				0.186	Low	298	0.0688576	4.22614	2
FALSE	IsMasterProtein	O75663	TIP41-like protein	4.41176	1	2	1	1	272	31.424	5.91			9300000									3900000	0.129	Low	298	0.0688576	4.21562	1
FALSE	IsMasterProtein	Q9UHB6-4	Isoform 4 of LIM domain and actin-binding protein 1	1.44737	1	4	1	1	760	85.171	6.76				1200000	4300000						2800000	7400000	0.041	Low	298	0.0688576	4.21344	1
FALSE	IsMasterProtein	O94901-9	Isoform 9 of SUN domain-containing protein 1	3.16594	2	2	2	1	916	101.868	7.31							3400000					2400000	0.087	Low	300	0.0688576	4.20832	2
FALSE	IsMasterProtein	P61626	lysozyme c	8.10811	1	2	1	1	148	16.526	9.16					6600000							2200000	0.233	Low	300	0.0688576	4.19425	1
FALSE	IsMasterProtein	Q86X29	Lipolysis-stimulated lipoprotein receptor	4.00616	2	4	2	1	649	71.394	7.97	21000000									3800000	3500000	9800000	0.155	Low	300	0.0688576	4.19266	2
FALSE	IsMasterProtein	Q03519-1	antigen peptide transporter 2	10.6414	5	11	5	1	686	75.616	8.02				1800000						6100000	8500000	8900000	0.417	Low	300	0.0688576	4.17011	5
FALSE	IsMasterProtein	Q9BUK6	Protein misato homolog 1	3.33333	2	3	2	1	570	61.796	6.11	12000000								52000000				0.186	Low	301	0.0688576	4.16808	2
FALSE	IsMasterProtein	Q9UJ70-2	Isoform 2 of N-acetyl-D-glucosamine kinase	13.5897	4	4	4	1	390	42.011	6.68							6700000					5700000	0.468	Low	301	0.0688576	4.16077	4
FALSE	IsMasterProtein	Q7L5L3-2	Glycerophosphodiester phosphodiesterase domain-containing protein 3	5.97484	2	4	2	1	318	36.573	7.97		11000000	6100000			3800000							0.274	Low	301	0.0688576	4.15756	2
FALSE	IsMasterProtein	Q99426	tubulin-folding cofactor B	8.19672	2	2	2	1	244	27.308	5.15				3500000			16000000						0.334	Low	301	0.0688576	4.14346	2
FALSE	IsMasterProtein	Q99460	26S proteasome non-ATPase regulatory subunit 1	4.40714	3	5	3	1	953	105.769	5.39				3900000								12000000	0.134	Low	302	0.0688576	4.12387	3
FALSE	IsMasterProtein	Q86SF2	N-acetylgalactosaminyltransferase 7	4.56621	2	4	2	1	657	75.341	7.11				3500000								18000000	0.11	Low	302	0.0688576	4.10271	2
FALSE	IsMasterProtein	P57735	ras-related protein Rab-25	19.2488	3	6	2	1	213	23.481	5.96		12000000					12000000						0.54	Low	302	0.0688576	4.09704	3
FALSE	IsMasterProtein	O94955	Rho-related BTB domain-containing protein 3	4.41899	2	2	2	1	611	69.368	7.62	21000000												0.15	Low	302	0.0688576	4.09639	2
FALSE	IsMasterProtein	Q9NVH2	Integrator complex subunit 7	5.30146	5	8	5	1	962	106.766	8.02	18000000	8800000							65000000				0.215	Low	302	0.0688576	4.09605	5
FALSE	IsMasterProtein	Q9BYD2	39S ribosomal protein L9, mitochondrial	6.74157	2	2	2	1	267	30.224	10.08									11000000				0.274	Low	302	0.0688576	4.08789	2
FALSE	IsMasterProtein	Q86YT6	E3 ubiquitin-protein ligase mib1	1.49105	1	2	1	1	1006	110.066	6.92								1200000		1700000			0.04	Low	302	0.0688576	4.08031	1
FALSE	IsMasterProtein	Q86WJ1-1	Chromodomain-helicase-DNA-binding protein 1-like	1.67224	1	4	1	1	897	100.921	6.9	6200000						2100000	3900000	6700000				0.041	Low	302	0.0688576	4.07935	1
FALSE	IsMasterProtein	P45954	Short/branched chain specific acyl-CoA dehydrogenase, mitochondrial	15.2778	6	10	6	1	432	47.455	6.99							7400000		31000000	1300000	2100000	2800000	0.668	Low	302	0.0688576	4.07418	6
FALSE	IsMasterProtein	Q66K74	Microtubule-associated protein 1S	3.305	2	2	2	1	1059	112.142	7.3												2800000	0.101	Low	302	0.0688576	4.07413	2
FALSE	IsMasterProtein	O00203-1	AP-3 complex subunit beta-1	3.01645	3	5	3	1	1094	121.244	6.04		9300000	4300000				4100000	11000000			920000		0.112	Low	302	0.0688576	4.06885	3
FALSE	IsMasterProtein	Q8TBC4-1	NEDD8-activating enzyme E1 catalytic subunit	4.53564	2	6	2	1	463	51.819	5.45				3600000		2400000					3300000	7100000	0.179	Low	302	0.0688576	4.06002	2
FALSE	IsMasterProtein	P50213-1	Isocitrate dehydrogenase [NAD] subunit alpha, mitochondrial	5.46448	2	2	2	1	366	39.566	6.92							9300000					9500000	0.245	Low	302	0.0688576	4.05501	2
FALSE	IsMasterProtein	Q6L8Q7-1	2',5'-phosphodiesterase 12	3.94089	2	5	2	1	609	67.309	6.57									42000000		3200000	3800000	0.186	Low	302	0.0688576	4.05305	2
FALSE	IsMasterProtein	O75821	Eukaryotic translation initiation factor 3 subunit G	13.4375	3	4	3	1	320	35.589	6.13		13000000		4000000								8400000	0.413	Low	302	0.0688576	4.04128	3
FALSE	IsMasterProtein	O00170	AH receptor-interacting protein	6.9697	2	2	2	1	330	37.612	6.29	8700000											5500000	0.222	Low	302	0.0688576	4.02794	2
FALSE	IsMasterProtein	Q68CQ7-1	Glycosyltransferase 8 domain-containing protein 1	5.66038	2	2	2	1	371	41.909	9.35	22000000	33000000											0.233	Low	302	0.0688576	4.02088	2
FALSE	IsMasterProtein	Q6PEV8	Protein FAM199X	3.86598	1	2	1	1	388	42.775	5.08							13000000	13000000					0.212	Low	304	0.0688576	4.00884	1
FALSE	IsMasterProtein	P11279	Lysosome-associated membrane glycoprotein 1	2.63789	1	2	1	1	417	44.854	8.75										3900000		16000000	0.105	Low	304	0.0688576	4.00244	1
FALSE	IsMasterProtein	P35250-1	Replication factor C subunit 2	8.47458	2	3	2	1	354	39.132	6.44											1400000	5500000	0.202	Low	304	0.0688576	4.00107	2
FALSE	IsMasterProtein	O75351	Vacuolar protein sorting-associated protein 4B	6.98198	2	5	2	1	444	49.271	7.23						2500000	28000000	21000000				7000000	0.172	Low	304	0.0688576	3.99934	2
FALSE	IsMasterProtein	Q13724-1	Mannosyl-oligosaccharide glucosidase	3.58423	2	5	2	1	837	91.861	8.9				1900000					13000000		1300000	5600000	0.108	Low	304	0.0688576	3.99914	2
FALSE	IsMasterProtein	O00186	syntaxin-binding protein 3	1.52027	1	4	1	1	592	67.721	7.8		5900000					5700000		15000000		2100000		0.062	Low	304	0.0688576	3.99843	1
FALSE	IsMasterProtein	Q16881-1	Thioredoxin reductase 1, cytoplasmic	4.00616	2	3	2	1	649	70.862	7.39				7300000		3000000						14000000	0.129	Low	304	0.0688576	3.99004	2
FALSE	IsMasterProtein	Q13144	Translation initiation factor eIF-2B subunit epsilon	7.07351	3	3	3	1	721	80.329	5.08	32000000						3600000		8300000				0.205	Low	304	0.0688576	3.98961	3
FALSE	IsMasterProtein	Q9UKK9	ADP-sugar pyrophosphatase	15.0685	3	4	3	1	219	24.312	4.94				3000000								12000000	0.778	Low	304	0.0688576	3.98583	3
FALSE	IsMasterProtein	Q9H0M0-1	NEDD4-like E3 ubiquitin-protein ligase WWP1	1.30152	1	2	1	1	922	105.136	5.9	5600000								14000000				0.044	Low	304	0.0688576	3.98287	1
FALSE	IsMasterProtein	Q8IZ83	Aldehyde dehydrogenase family 16 member A1	3.49127	2	3	2	1	802	85.074	6.79							7200000		30000000			1900000	0.15	Low	305	0.0688576	3.95652	2
FALSE	IsMasterProtein	Q9UIV1-1	CCR4-NOT transcription complex subunit 7	6.31579	2	3	2	1	285	32.724	4.84	9900000		5900000										0.359	Low	305	0.0688576	3.95618	2
FALSE	IsMasterProtein	P30566	adenylosuccinate lyase	6.81818	3	5	3	1	484	54.854	7.11				6200000		1500000					5300000	14000000	0.25	Low	305	0.0688576	3.95199	3
FALSE	IsMasterProtein	Q12933-2	Isoform 2 of TNF receptor-associated factor 2	3.61664	2	9	2	1	553	61.343	7.21	10000000	6200000						6400000	18000000	4600000	3100000	3300000	0.136	Low	305	0.0688576	3.94875	2
FALSE	IsMasterProtein	Q8TB22-2	Isoform 2 of Spermatogenesis-associated protein 20	3.11721	2	3	2	1	802	89.743	7.81	14000000								14000000				0.099	Low	305	0.0688576	3.94696	2
FALSE	IsMasterProtein	Q14696	LDLR chaperone MESD	4.2735	1	3	1	1	234	26.06	7.78										1000000			0.194	Low	305	0.0688576	3.94665	1
FALSE	IsMasterProtein	Q6P1Q9-1	Methyltransferase-like protein 2B	3.43915	1	3	1	1	378	43.398	5.86		4700000					7800000	5600000					0.096	Low	305	0.0688576	3.94493	1
FALSE	IsMasterProtein	Q9HCD6-2	Isoform 2 of Protein TANC2	0.7	1	4	1	1	2000	220.608	8.16			1200000				2200000						0.022	Low	305	0.0688576	3.94053	1
FALSE	IsMasterProtein	Q13867	bleomycin hydrolase	7.91209	3	3	3	1	455	52.528	6.27						9600000						11000000	0.28	Low	305	0.0688576	3.9381	3
FALSE	IsMasterProtein	Q15785	Mitochondrial import receptor subunit TOM34	18.4466	4	4	4	1	309	34.538	8.98												10000000	0.389	Low	306	0.0688576	3.91642	4
FALSE	IsMasterProtein	P07996	thrombospondin-1	3.76068	3	4	3	1	1170	129.3	4.94		8700000	4500000						9800000				0.101	Low	306	0.0688576	3.90977	3
FALSE	IsMasterProtein	Q16659	Mitogen-activated protein kinase 6	2.49653	2	3	2	0	721	82.629	5.03				2600000					18000000			1500000	0.136	Low	306	0.0688576	3.90082	2
FALSE	IsMasterProtein	Q9Y6K0	Choline/ethanolaminephosphotransferase 1	4.80769	2	6	2	1	416	46.523	8.21	24000000		16000000	4400000			38000000			9400000	5100000		0.425	Low	306	0.0688576	3.89902	2
FALSE	IsMasterProtein	Q13948	Protein CASP	1.76991	1	1	1	1	678	77.408	5.44													0.043	Low	306	0.0688576	3.89749	1
FALSE	IsMasterProtein	Q99829	Copine-1	10.987	4	6	4	1	537	59.022	5.83	9900000								12000000	2100000		7000000	0.468	Low	306	0.0688576	3.88969	4
FALSE	IsMasterProtein	Q96A33-1	Coiled-coil domain-containing protein 47	13.4576	5	8	5	1	483	55.838	4.87	7700000							24000000	42000000	2900000		9100000	0.65	Low	306	0.0688576	3.87257	5
FALSE	IsMasterProtein	P61604	10 kDa heat shock protein, mitochondrial	9.80392	1	2	1	1	102	10.925	8.92				5400000								15000000	0.259	Low	308	0.0688576	3.87004	1
FALSE	IsMasterProtein	Q2TAK8-3	Isoform 3 of PWWP domain-containing protein MUM1	4.10397	1	1	1	1	731	80.649	8.63							220000000						0.056	Low	308	0.0688576	3.84876	1
FALSE	IsMasterProtein	P68400	Casein kinase II subunit alpha	6.64962	2	3	2	1	391	45.115	7.74		15000000						16000000	27000000				0.245	Low	308	0.0688576	3.83961	2
FALSE	IsMasterProtein	Q9H857-2	Isoform 2 of 5'-nucleotidase domain-containing protein 2	6.10413	3	4	3	1	557	64.103	7.74		14000000					3200000		39000000				0.233	Low	308	0.0688576	3.83922	3
FALSE	IsMasterProtein	Q9H845	Acyl-CoA dehydrogenase family member 9, mitochondrial	4.34783	2	2	2	1	621	68.717	7.96												2700000	0.119	Low	308	0.0688576	3.83733	2
FALSE	IsMasterProtein	P00747	Plasminogen	3.33333	2	6	2	1	810	90.51	7.24	8200000	6400000		10000000		8200000					2900000		0.151	Low	308	0.0688576	3.83687	2
FALSE	IsMasterProtein	P26006-1	Isoform 2 of Integrin alpha-3	3.65854	3	3	3	1	1066	118.68	6.96				6100000								7500000	0.158	Low	308	0.0688576	3.83595	3
FALSE	IsMasterProtein	Q8TEQ6	gem-associated protein 5	1.59151	2	3	2	1	1508	168.483	6.62											2200000	5200000	0.049	Low	308	0.0688576	3.83532	2
FALSE	IsMasterProtein	P24752	Acetyl-CoA acetyltransferase, mitochondrial	11.7096	4	4	4	1	427	45.171	8.85				4600000								4100000	0.407	Low	308	0.0688576	3.83454	4
FALSE	IsMasterProtein	P42126	Enoyl-CoA delta isomerase 1, mitochondrial	10.9272	3	3	3	1	302	32.795	8.54												7200000	0.638	Low	308	0.0688576	3.82882	3
FALSE	IsMasterProtein	P22735	Protein-glutamine gamma-glutamyltransferase K	4.16157	3	3	3	1	817	89.73	6.04						8500000							0.155	Low	308	0.0688576	3.81622	3
FALSE	IsMasterProtein	O94903	Proline synthase co-transcribed bacterial homolog protein	14.1818	4	9	4	1	275	30.325	7.5				10000000	4300000	15000000					7000000	2900000	0.896	Low	308	0.0688576	3.80504	4
FALSE	IsMasterProtein	Q3MHD2-2	Isoform 2 of Protein LSM12 homolog	13.6364	2	4	2	1	198	21.985	6.9				9500000	2900000				21000000				0.52	Low	308	0.0688576	3.80255	2
FALSE	IsMasterProtein	Q5T2E6-1	UPF0668 protein C10orf76	2.75762	2	2	2	1	689	78.659	6.6	18000000								27000000				0.129	Low	308	0.0688576	3.79686	2
FALSE	IsMasterProtein	Q5XUX1-1	F-box/WD repeat-containing protein 9	6.7623	3	6	3	1	488	54.081	6.48	15000000	16000000	8500000				13000000	19000000					0.259	Low	308	0.0688576	3.79663	3
FALSE	IsMasterProtein	Q6FI81-1	Anamorsin	7.69231	2	3	2	1	312	33.561	5.62				2300000								7200000	0.245	Low	308	0.0688576	3.79044	2
FALSE	IsMasterProtein	Q8NCG7	Sn1-specific diacylglycerol lipase beta	3.42262	2	2	2	1	672	73.684	6.55								6000000				3200000	0.136	Low	310	0.0692892	3.77951	2
FALSE	IsMasterProtein	P30876	DNA-directed RNA polymerase II subunit RPB2	2.29983	2	4	2	1	1174	133.811	6.87							6200000	4400000	14000000				0.065	Low	312	0.0694013	3.77344	2
FALSE	IsMasterProtein	Q9Y6K5	2'-5'-oligoadenylate synthase 3	5.33579	6	8	6	1	1087	121.093	8.4						1900000				5000000	4200000	8800000	0.264	Low	313	0.0694013	3.75993	6
FALSE	IsMasterProtein	Q12857-4	Isoform 4 of Nuclear factor 1 A-type	1.80505	1	2	0	0	554	60.855	8.88													0.105	Low	313	0.0694013	3.7562	1
FALSE	IsMasterProtein	P08651	Nuclear factor 1 C-type	4.52756	2	3	2	1	508	55.64	8.38								8700000		1300000		3700000	0.202	Low	313	0.0694013	3.7562	2
FALSE	IsMasterProtein	Q08752	peptidyl-prolyl cis-trans isomerase D	10	4	5	4	1	370	40.738	7.21				2500000								15000000	0.359	Low	313	0.0694013	3.75519	4
FALSE	IsMasterProtein	O14641	Segment polarity protein dishevelled homolog DVL-2	2.58152	2	7	1	1	736	78.899	6.02		9600000	3100000				7400000	8600000	20000000				0.136	Low	313	0.0694013	3.7405	2
FALSE	IsMasterProtein	Q8NFH5	Nucleoporin NUP53	3.98773	1	3	1	1	326	34.751	9.09		4300000	4800000									900000	0.179	Low	313	0.0694013	3.73673	1
FALSE	IsMasterProtein	P61011-1	signal recognition particle 54 kDa protein	4.36508	2	2	2	1	504	55.668	8.75				3300000									0.133	Low	313	0.0694013	3.73544	2
FALSE	IsMasterProtein	Q9BR76	Coronin-1B	6.95297	3	6	3	1	489	54.2	5.88							5400000		16000000		3400000	8000000	0.318	Low	313	0.0694013	3.73437	3
FALSE	IsMasterProtein	O00255-1	Menin	2.27642	1	2	1	1	615	67.981	6.55							27000000	22000000					0.066	Low	313	0.0694013	3.73077	1
FALSE	IsMasterProtein	Q9Y256	CAAX prenyl protease 2	4.25532	1	5	1	1	329	35.809	7.97	6000000	8300000	9200000					5600000	7500000				0.166	Low	313	0.0694013	3.72972	1
FALSE	IsMasterProtein	Q08188	Protein-glutamine gamma-glutamyltransferase E	8.08081	5	6	5	1	693	76.584	5.86					1600000	7300000							0.299	Low	316	0.0697418	3.72329	5
FALSE	IsMasterProtein	O94979-8	Isoform 8 of Protein transport protein Sec31A	1.54096	2	4	2	1	1233	134.415	6.73							20000000				70000000	2500000	0.091	Low	316	0.0697418	3.72106	2
FALSE	IsMasterProtein	Q99418	Cytohesin-2	5.25	2	7	2	1	400	46.517	5.54		20000000	23000000				24000000	22000000	41000000				0.186	Low	316	0.0697418	3.72034	2
FALSE	IsMasterProtein	Q6PGP7	Tetratricopeptide repeat protein 37	1.6624	2	4	2	1	1564	175.375	7.53		14000000					21000000		22000000				0.049	Low	316	0.0697418	3.71762	2
FALSE	IsMasterProtein	P05154	Plasma serine protease inhibitor	1.47783	1	9	1	1	406	45.646	9.26				180000000		790000000	80000000			170000000		200000000	0.101	Low	316	0.0697418	3.70832	1
FALSE	IsMasterProtein	P20839-6	Isoform 6 of Inosine-5'-monophosphate dehydrogenase 1	3.50584	2	4	1	1	599	64.279	7.02												3400000	0.16	Low	319	0.0701641	3.70228	2
FALSE	IsMasterProtein	Q15393-1	Splicing factor 3B subunit 3	7.31306	8	10	8	1	1217	135.492	5.26				3800000		1800000			1500000			15000000	0.328	Low	319	0.0701641	3.69072	8
FALSE	IsMasterProtein	Q15345-2	Leucine-rich repeat-containing protein 41	2.3399	1	4	1	1	812	88.594	8.38	2800000	2300000					1800000	3200000					0.056	Low	319	0.0701641	3.68442	1
FALSE	IsMasterProtein	P21399	Cytoplasmic aconitate hydratase	3.59955	3	3	3	1	889	98.337	6.68	14000000								21000000			6200000	0.148	Low	322	0.0701641	3.68345	3
FALSE	IsMasterProtein	O75665	Oral-facial-digital syndrome 1 protein	0.6917	1	5	1	1	1012	116.599	6.1	82000000		36000000				65000000	63000000	83000000				0.032	Low	322	0.0701641	3.68032	1
FALSE	IsMasterProtein	P16435	NADPH--cytochrome P450 reductase	1.32939	1	2	1	1	677	76.641	5.58			5500000						20000000				0.064	Low	322	0.0701641	3.67445	1
FALSE	IsMasterProtein	P02771	Alpha-fetoprotein	1.64204	1	2	1	1	609	68.633	5.68			12000000					7000000					0.061	Low	322	0.0701641	3.66957	1
FALSE	IsMasterProtein	Q07820	Induced myeloid leukemia cell differentiation protein Mcl-1	8	2	2	2	1	350	37.314	5.66	14000000												0.259	Low	322	0.0701641	3.66571	2
FALSE	IsMasterProtein	P19823	Inter-alpha-trypsin inhibitor heavy chain H2	1.90275	2	3	2	1	946	106.397	6.86	18000000	9200000											0.084	Low	322	0.0701641	3.64987	2
FALSE	IsMasterProtein	Q9NWU5	39S ribosomal protein L22, mitochondrial	12.1359	2	5	2	1	206	23.626	9.94	11000000			2400000		1400000				4300000		4500000	0.359	Low	322	0.0701641	3.64941	2
FALSE	IsMasterProtein	Q9NXC5-1	WD repeat-containing protein mio	1.48571	1	2	1	1	875	98.521	6.73									10000000				0.041	Low	322	0.0701641	3.64297	1
FALSE	IsMasterProtein	P11177	Pyruvate dehydrogenase E1 component subunit beta, mitochondrial	10.3064	4	8	4	1	359	39.208	6.65	9600000			730000			4500000		8700000			7400000	0.668	Low	322	0.0701641	3.63865	4
FALSE	IsMasterProtein	P09012	U1 SMALL NUCLEAR RIBONUCLEOPROTEIN A	5.31915	2	10	2	1	282	31.259	9.83	21000000	21000000	16000000	7000000	2300000			23000000	36000000			13000000	0.468	Low	322	0.0701641	3.63466	2
FALSE	IsMasterProtein	O15372	Eukaryotic translation initiation factor 3 subunit H	8.23864	3	8	3	1	352	39.905	6.54				5100000		1400000				1900000	3800000	12000000	0.334	Low	322	0.0701641	3.63285	3
FALSE	IsMasterProtein	Q9NX07-1	tRNA selenocysteine 1-associated protein 1	6.96864	2	3	2	1	287	32.477	4.74			7600000					20000000	29000000				0.425	Low	322	0.0701641	3.6248	2
FALSE	IsMasterProtein	Q96MT8	Centrosomal protein of 63 kDa	1.13798	1	3	1	1	703	81.293	6.13	150000000		180000000								6700000		0.054	Low	322	0.0701641	3.62243	1
FALSE	IsMasterProtein	O14618	copper chaperone for superoxide dismutase	8.0292	2	2	2	1	274	29.022	5.58						1800000							0.334	Low	322	0.0701641	3.62027	2
FALSE	IsMasterProtein	Q9Y316-3	Isoform 3 of Protein MEMO1	11.3333	2	5	2	1	300	34.272	7.31	18000000	1700000		2200000							2100000	4000000	0.245	Low	322	0.0701641	3.60525	2
FALSE	IsMasterProtein	Q6ZRK6-1	Coiled-coil domain-containing protein 73	0.926784	1	4	1	1	1079	124.077	5.58			85000000				64000000		84000000			12000000	0.028	Low	322	0.0701641	3.60505	1
FALSE	IsMasterProtein	Q92973-1	transportin-1	1.3363	1	3	1	1	898	102.289	4.98				2900000							2300000	9900000	0.055	Low	322	0.0701641	3.59973	1
FALSE	IsMasterProtein	Q13405	39S ribosomal protein L49, mitochondrial	7.22892	1	5	1	1	166	19.186	9.45		2000000	1700000				1500000		5100000			1300000	0.166	Low	323	0.0701641	3.58518	1
FALSE	IsMasterProtein	Q2TAA2	Isoamyl acetate-hydrolyzing esterase 1 homolog	29.4355	6	13	6	1	248	27.581	5.3				14000000	3800000	2800000				6900000	13000000	12000000	2.162	Low	323	0.0701641	3.57698	6
FALSE	IsMasterProtein	Q13404-1	Isoform 1 of Ubiquitin-conjugating enzyme E2 variant 1	3.16742	1	3	1	1	221	25.78	8.32				12000000								26000000	0.166	Low	323	0.0701641	3.56464	1
FALSE	IsMasterProtein	P59998-3	Isoform 3 of Actin-related protein 2/3 complex subunit 4	14.4385	3	4	3	1	187	21.574	8.59		7500000				3000000			23000000				0.701	Low	324	0.0701641	3.5583	3
FALSE	IsMasterProtein	Q6PJI9-1	WD repeat-containing protein 59	2.77207	2	2	2	1	974	109.724	7.91	9800000									3000000			0.093	Low	325	0.0701641	3.54991	2
FALSE	IsMasterProtein	P12955	xaa-Pro dipeptidase	6.69371	3	4	3	1	493	54.513	6				4500000								11000000	0.304	Low	325	0.0701641	3.54027	3
FALSE	IsMasterProtein	P22223-1	Cadherin-3	4.10133	3	7	3	1	829	91.362	4.75				2200000						4800000	2600000	5500000	0.212	Low	325	0.0701641	3.53491	3
FALSE	IsMasterProtein	Q9Y6E2	Basic leucine zipper and W2 domain-containing protein 2	13.8425	6	18	4	1	419	48.132	6.68				3100000		2300000			8600000	3600000	3200000	7800000	0.562	Low	325	0.0701641	3.53069	6
FALSE	IsMasterProtein	Q96BM9	ADP-ribosylation factor-like protein 8A	8.06452	2	8	2	1	186	21.402	7.77	20000000	11000000	7400000				9300000	9500000	16000000				0.468	Low	325	0.0701641	3.51945	2
FALSE	IsMasterProtein	P19971-2	Isoform 2 of Thymidine phosphorylase	4.31211	2	2	2	1	487	50.373	5.53						1900000						4600000	0.172	Low	325	0.0701641	3.51785	2
FALSE	IsMasterProtein	P29590	Protein PML	2.94785	3	4	3	1	882	97.489	6.21					780000							9300000	0.136	Low	325	0.0701641	3.51769	3
FALSE	IsMasterProtein	Q99985	Semaphorin-3C	1.1984	1	3	1	1	751	85.153	8.69							17000000	9300000	30000000				0.048	Low	335	0.0721361	3.51192	1
FALSE	IsMasterProtein	Q14126	Desmoglein-2	2.9517	3	5	3	1	1118	122.218	5.24					2200000						3500000	6800000	0.126	Low	335	0.0721361	3.51085	3
FALSE	IsMasterProtein	P08559-4	Isoform 4 of Pyruvate dehydrogenase E1 component subunit alpha, somatic form, mitochondrial	2.1028	1	3	1	1	428	47.549	8.54											2800000	8100000	0.08	Low	335	0.0721361	3.51075	1
FALSE	IsMasterProtein	P12273	Prolactin-inducible protein	11.6438	2	9	1	1	146	16.562	8.05					1600000	4300000							0.468	Low	335	0.0721361	3.50612	2
FALSE	IsMasterProtein	P49137	MAP kinase-activated protein kinase 2	5	2	8	2	1	400	45.538	8.68				6500000		6100000				6600000	6100000	10000000	0.202	Low	335	0.0721361	3.49225	2
FALSE	IsMasterProtein	Q5MNZ6	WD repeat domain phosphoinositide-interacting protein 3	8.43023	3	6	3	1	344	38.097	7.59				7100000						4300000	4400000		0.585	Low	341	0.0733807	3.48341	3
FALSE	IsMasterProtein	Q9UI26-2	Isoform 2 of Importin-11	3.25123	2	3	2	1	1015	116.932	5.41	11000000		5600000										0.096	Low	341	0.0733807	3.48255	2
FALSE	IsMasterProtein	Q8NFG4-1	Folliculin	4.83592	2	2	2	1	579	64.432	6.23									97000000				0.141	Low	343	0.0737159	3.4615	2
FALSE	IsMasterProtein	P06732	Creatine kinase M-type	1.5748	1	5	1	1	381	43.074	7.25		24000000	30000000	7900000			18000000	16000000					0.093	Low	348	0.0747583	3.43765	1
FALSE	IsMasterProtein	O75947-1	ATP synthase subunit d, mitochondrial	11.1801	2	2	2	1	161	18.479	5.3												7200000	0.52	Low	351	0.0753219	3.42881	2
FALSE	IsMasterProtein	Q9BWD3	Protein FAM127B	16.8142	2	3	2	1	113	13.18	5.07		15000000					18000000		18000000				0.778	Low	351	0.0753219	3.42765	2
FALSE	IsMasterProtein	Q9H814	Phosphorylated adapter RNA export protein	4.06091	1	1	1	1	394	44.375	5.4									11000000				0.116	Low	352	0.0755041	3.42578	1
FALSE	IsMasterProtein	Q7Z4W1	L-xylulose reductase	11.4754	1	2	1	1	244	25.897	8.1			2400000						13000000				0.155	Low	352	0.0755041	3.4256	1
FALSE	IsMasterProtein	Q5GLZ8-1	Probable E3 ubiquitin-protein ligase HERC4	2.5544	3	7	3	1	1057	118.487	6.19				2600000						7300000	5400000	8300000	0.122	Low	353	0.075508	3.41837	3
FALSE	IsMasterProtein	P12429	annexin A3	11.7647	4	6	4	1	323	36.353	5.92				3200000		2200000						13000000	0.468	Low	353	0.075508	3.40629	4
FALSE	IsMasterProtein	Q6P1M3-1	Lethal(2) giant larvae protein homolog 2	0.980392	1	2	1	1	1020	113.377	7.52		6400000					6400000						0.044	Low	353	0.075508	3.40361	1
FALSE	IsMasterProtein	Q7L1Q6-3	Isoform 3 of Basic leucine zipper and W2 domain-containing protein 1	14.4124	6	16	4	1	451	51.249	6.62		8600000		5200000		2600000				3100000	3200000	18000000	0.54	Low	353	0.075508	3.39727	6
FALSE	IsMasterProtein	Q96CM8-2	Isoform 2 of Acyl-CoA synthetase family member 2, mitochondrial	3.4375	2	4	2	1	640	70.577	7.84										1200000	1100000	3300000	0.145	Low	355	0.0758871	3.39174	2
FALSE	IsMasterProtein	Q5JTD0-1	Tight junction-associated protein 1	6.10413	3	3	3	1	557	61.783	5.97				2000000						3400000	2200000		0.241	Low	359	0.076693	3.36751	3
FALSE	IsMasterProtein	Q7Z736	Pleckstrin homology domain-containing family H member 3	3.27869	2	2	2	1	793	85.264	7.83	29000000	4400000											0.11	Low	361	0.0770544	3.36002	2
FALSE	IsMasterProtein	O95372	acyl-protein thioesterase 2	11.2554	2	10	2	1	231	24.721	7.23				9100000	3000000	10000000				8400000		11000000	0.931	Low	363	0.0773657	3.35747	2
FALSE	IsMasterProtein	Q9Y3Z3	deoxynucleoside triphosphate triphosphohydrolase SAMHD1	5.43131	3	6	3	1	626	72.155	7.14				3800000		1800000				1100000		2300000	0.184	Low	363	0.0773657	3.35739	3
FALSE	IsMasterProtein	Q13561-2	Isoform 2 of Dynactin subunit 2	9.60591	3	3	3	1	406	44.792	5.17												4100000	0.304	Low	363	0.0773657	3.35397	3
FALSE	IsMasterProtein	Q9H078-1	Caseinolytic peptidase B protein homolog	2.40453	1	2	1	1	707	78.68	9.01		6700000						16000000					0.056	Low	369	0.0784772	3.34726	1
FALSE	IsMasterProtein	Q5SW79-1	Centrosomal protein of 170 kDa	1.26263	1	3	1	1	1584	175.187	7.11									4900000				0.022	Low	371	0.0788523	3.33951	1
FALSE	IsMasterProtein	P0C2Y1	Putative neuroblastoma breakpoint family member 7	1.90024	1	7	1	1	421	48.06	4.79			4100000			5600000	8000000	11000000	10000000	6000000			0.096	Low	377	0.0800935	3.29689	1
FALSE	IsMasterProtein	O60749	Sorting nexin-2	4.04624	2	2	2	1	519	58.435	5.12	30000000							16000000					0.166	Low	391	0.0806843	3.27757	2
FALSE	IsMasterProtein	Q9H6F5	Coiled-coil domain-containing protein 86	6.11111	1	1	1	1	360	40.211	10.33									14000000				0.116	Low	395	0.0806843	3.2622	1
FALSE	IsMasterProtein	Q9NVX2	Notchless protein homolog 1	7.21649	3	5	3	1	485	53.287	7.34				2900000							3400000		0.269	Low	395	0.0806843	3.25678	3
FALSE	IsMasterProtein	Q04206	Transcription factor p65	5.80762	3	4	3	1	551	60.181	5.68						2500000				2600000		8900000	0.292	Low	395	0.0806843	3.21465	3
FALSE	IsMasterProtein	Q1KMD3	heterogeneous nuclear ribonucleoprotein U-like protein 2	7.36278	5	7	5	1	747	85.052	4.91					2200000			9100000				7000000	0.315	Low	395	0.0806843	3.20429	5
FALSE	IsMasterProtein	Q9BQ61	Uncharacterized protein C19orf43	14.7727	1	1	1	1	176	18.408	9.44									9500000				0.212	Low	397	0.0806843	3.20024	1
FALSE	IsMasterProtein	Q92925-1	SWI/SNF-related matrix-associated actin-dependent regulator of chromatin subfamily D member 2	3.76648	1	2	1	1	531	58.884	9.64								8200000				1500000	0.075	Low	397	0.0806843	3.18423	1
FALSE	IsMasterProtein	P55317	Hepatocyte nuclear factor 3-alpha	9.74576	2	2	2	1	472	49.116	8.82							8600000	9600000					0.334	Low	399	0.0806843	3.12829	2
FALSE	IsMasterProtein	O00339-1	Matrilin-2	3.03347	1	1	1	1	956	106.767	6.27	43000000												0.049	Low	399	0.0806843	3.12683	1
FALSE	IsMasterProtein	O75362	zinc finger protein 217	3.05344	2	2	2	1	1048	115.199	8.48		18000000							20000000				0.072	Low	399	0.0806843	3.124	2
FALSE	IsMasterProtein	P26045	Tyrosine-protein phosphatase non-receptor type 3	1.75246	1	1	1	1	913	103.924	7.03									420000000				0.044	Low	399	0.0806843	3.11297	1
FALSE	IsMasterProtein	Q96T88-2	Isoform 2 of E3 ubiquitin-protein ligase UHRF1	1.98511	1	1	1	1	806	91.059	7.44									12000000				0.054	Low	399	0.0806843	3.10309	1
FALSE	IsMasterProtein	Q68DK7	male-specific lethal 1 homolog	3.09446	1	1	1	1	614	67.087	8.92									2600000				0.077	Low	399	0.0806843	3.0972	1
FALSE	IsMasterProtein	O15243	Leptin receptor gene-related protein	9.92366	1	1	1	1	131	14.244	6.51	8300000												0.778	Low	399	0.0806843	3.07046	1
FALSE	IsMasterProtein	Q96BY9	Store-operated calcium entry-associated regulatory factor	6.19469	1	1	1	1	339	36.952	7.58													0.155	Low	399	0.0806843	3.06935	1
FALSE	IsMasterProtein	Q32P44	Echinoderm microtubule-associated protein-like 3	1.78571	1	1	1	1	896	95.138	7.12													0.049	Low	400	0.0806843	3.03742	1
FALSE	IsMasterProtein	O76076	WNT1-inducible-signaling pathway protein 2	16	2	3	2	1	250	26.807	7.88							26000000	11000000	7500000				0.778	Low	400	0.0806843	3.0341	2
FALSE	IsMasterProtein	P50548	ETS domain-containing transcription factor ERF	4.56204	1	1	1	1	548	58.666	7.3									28000000				0.096	Low	400	0.0806843	3.02156	1
FALSE	IsMasterProtein	O75864-1	Protein phosphatase 1 regulatory subunit 37	6.5123	3	5	3	1	691	74.721	5.06	13000000	12000000						6000000					0.301	Low	400	0.0806843	2.98995	3
FALSE	IsMasterProtein	Q86SQ6-1	Isoform 1 of Adhesion G protein-coupled receptor A1	1.72009	1	1	1	1	1279	137.116	8.85													0.036	Low	400	0.0806843	2.98046	1
FALSE	IsMasterProtein	O95084	Serine protease 23	3.39426	1	1	1	1	383	42.974	9.42													0.11	Low	400	0.0806843	2.95776	1
FALSE	IsMasterProtein	Q96QR8	Transcriptional activator protein Pur-beta	8.33333	3	10	2	1	312	33.22	5.43	5500000							11000000				1300000	0.438	Low	400	0.0806843	2.95446	3
FALSE	IsMasterProtein	Q8ND04-2	Isoform 2 of Protein SMG8	2.6393	2	2	2	1	1023	113.259	7.68									32000000				0.072	Low	400	0.0806843	2.91663	2
FALSE	IsMasterProtein	P43630-1	Killer cell immunoglobulin-like receptor 3DL2	3.73626	1	2	1	1	455	50.198	8.46											76000000	9300000	0.233	Low	400	0.0806843	2.89633	1
FALSE	IsMasterProtein	Q9NVP1	ATP-dependent RNA helicase DDX18	4.77612	2	2	2	1	670	75.359	9.5					1400000		190000000						0.136	Low	400	0.0806843	2.88991	2
FALSE	IsMasterProtein	P55036-1	26S proteasome non-ATPase regulatory subunit 4	3.97878	1	1	1	1	377	40.711	4.79									40000000				0.155	Low	400	0.0806843	2.85106	1
FALSE	IsMasterProtein	Q5VUA4	Zinc finger protein 318	0.702062	1	1	1	1	2279	250.958	7.2								3900000					0.017	Low	400	0.0806843	2.84891	1
FALSE	IsMasterProtein	Q96S66	chloride channel CLIC-like protein 1	3.0853	1	1	1	1	551	61.983	5.55												1200000	0.062	Low	400	0.0806843	2.83457	1
FALSE	IsMasterProtein	Q9P289	serine/threonine-protein kinase 26	9.13462	3	5	3	1	416	46.5	5.29		7100000	7400000				7100000	16000000	8300000				0.318	Low	400	0.0806843	2.82366	3
FALSE	IsMasterProtein	Q03426	mevalonate kinase	3.0303	1	1	1	1	396	42.424	6.46	8000000												0.122	Low	400	0.0806843	2.81586	1
FALSE	IsMasterProtein	P53384	Cytosolic Fe-S cluster assembly factor nubp1	11.875	3	5	3	1	320	34.512	5.33				2200000				6900000			2100000	3600000	0.585	Low	400	0.0806843	2.81217	3
FALSE	IsMasterProtein	Q96LW7-1	Bcl10-interacting CARD protein	5.26316	1	3	1	1	228	25.573	9.2	6200000		5700000						3000000				0.233	Low	402	0.0806843	2.80786	1
FALSE	IsMasterProtein	Q5T4J0	Beta-1,3-galactosyl-O-glycosyl-glycoprotein beta-1,6-N-acetylglucosaminyltransferase 6	7.16113	1	1	1	1	391	44.498	8.09							250000000						0.136	Low	402	0.0806843	2.80003	1
FALSE	IsMasterProtein	Q5JTZ9	alanine--tRNA ligase, mitochondrial	3.5533	3	5	3	1	985	107.273	6.27				1800000							1800000	2900000	0.126	Low	402	0.0806843	2.79418	3
FALSE	IsMasterProtein	Q9NRF8	CTP synthase 2	4.60751	2	3	1	1	586	65.636	6.9												2800000	0.141	Low	402	0.0806843	2.78828	2
FALSE	IsMasterProtein	Q9H6S1-1	5-azacytidine-induced protein 2	6.63265	2	2	2	1	392	44.907	6.6									27000000				0.186	Low	402	0.0806843	2.77391	2
FALSE	IsMasterProtein	P09467	Fructose-1,6-bisphosphatase 1	4.14201	1	3	1	1	338	36.819	6.99	13000000							11000000	48000000				0.116	Low	402	0.0806843	2.76232	1
FALSE	IsMasterProtein	Q6NYC8	Phostensin	9.1354	3	4	3	1	613	67.902	5.4										3400000		3300000	0.225	Low	402	0.0806843	2.75552	3
FALSE	IsMasterProtein	P15104	Glutamine synthetase	5.36193	1	1	1	1	373	42.037	6.89						7600000							0.122	Low	402	0.0806843	2.74517	1
FALSE	IsMasterProtein	O15226-2	Isoform 2 of NF-kappa-B-repressing factor	4.68085	3	4	3	1	705	79.446	8.88	11000000									2000000			0.151	Low	404	0.0806843	2.73168	3
FALSE	IsMasterProtein	Q13409-1	cytoplasmic dynein 1 intermediate chain 2	3.29154	1	1	1	1	638	71.412	5.2												3300000	0.086	Low	404	0.0806843	2.72772	1
FALSE	IsMasterProtein	Q6P6C2-2	RNA demethylase ALKBH5	4.31472	1	1	1	1	394	44.229	9.09													0.11	Low	404	0.0806843	2.72587	1
FALSE	IsMasterProtein	Q9Y262	eukaryotic translation initiation factor 3 subunit L	6.38298	3	7	3	1	564	66.684	6.34				4200000		2700000				2100000	2800000	10000000	0.233	Low	404	0.0806843	2.72371	3
FALSE	IsMasterProtein	P17174	Aspartate aminotransferase, cytoplasmic	13.5593	5	8	5	1	413	46.219	7.01				2500000					11000000			12000000	0.532	Low	404	0.0806843	2.70845	5
FALSE	IsMasterProtein	Q9ULQ0-1	Striatin-interacting protein 2	2.03837	1	1	1	1	834	95.299	5.91								30000000					0.054	Low	404	0.0806843	2.70669	1
FALSE	IsMasterProtein	P10155-1	60 kDa SS-A/Ro ribonucleoprotein	2.04461	1	3	1	1	538	60.631	8.03				2200000				16000000				5200000	0.07	Low	404	0.0806843	2.69715	1
FALSE	IsMasterProtein	P28827-2	Isoform 2 of Receptor-type tyrosine-protein phosphatase mu	0.750853	1	1	1	1	1465	164.955	6.61													0.031	Low	406	0.0806843	2.68649	1
FALSE	IsMasterProtein	P80404	4-aminobutyrate aminotransferase, mitochondrial	2	1	1	1	1	500	56.403	7.96									11000000				0.068	Low	412	0.0806843	2.6458	1
FALSE	IsMasterProtein	Q8N3J9	Zinc finger protein 664	9.96169	1	1	1	1	261	30.263	8.69									8600000				0.101	Low	412	0.0806843	2.6328	1
FALSE	IsMasterProtein	Q6ZVZ8-1	Ankyrin repeat and SOCS box protein 18	4.93562	1	1	1	1	466	50.771	6.96													0.086	Low	414	0.0806843	2.63207	1
FALSE	IsMasterProtein	Q99538	Legumain	3.9261	1	2	1	1	433	49.379	6.55										1500000		3300000	0.101	Low	414	0.0806843	2.62116	1
FALSE	IsMasterProtein	Q9H0W8	protein SMG9	5	2	3	2	1	520	57.614	7.01	11000000	6700000											0.202	Low	414	0.0806843	2.61899	2
FALSE	IsMasterProtein	Q969G3	SWI/SNF-related matrix-associated actin-dependent regulator of chromatin subfamily E member 1	5.83942	2	3	2	1	411	46.621	4.88							9900000						0.202	Low	414	0.0806843	2.60583	2
FALSE	IsMasterProtein	Q9Y2S7	Polymerase delta-interacting protein 2	3.26087	1	1	1	1	368	42.007	8.63												2900000	0.089	Low	414	0.0806843	2.60497	1
FALSE	IsMasterProtein	O43809	Cleavage and polyadenylation specificity factor subunit 5	5.28634	1	1	1	1	227	26.211	8.82													0.155	Low	414	0.0806843	2.6018	1
FALSE	IsMasterProtein	Q8TCS8	Polyribonucleotide nucleotidyltransferase 1, mitochondrial	3.57599	3	3	3	1	783	85.897	7.77				1700000								6300000	0.139	Low	414	0.0806843	2.58903	3
FALSE	IsMasterProtein	Q7Z6Z7	E3 ubiquitin-protein ligase HUWE1	0.708733	2	3	2	1	4374	481.589	5.22		8900000									720000		0.021	Low	414	0.0806843	2.58438	2
FALSE	IsMasterProtein	Q92665	28S ribosomal protein S31, mitochondrial	5.82278	1	3	1	1	395	45.29	9.29	4700000								8800000			1300000	0.089	Low	416	0.0806843	2.56581	1
FALSE	IsMasterProtein	P20585	DNA mismatch repair protein MSH3	4.30959	3	3	3	1	1137	127.332	8.02						6400000		6600000	29000000				0.104	Low	416	0.0806843	2.55877	3
FALSE	IsMasterProtein	P11172	uridine 5'-monophosphate synthase	17.9167	7	14	7	1	480	52.189	7.24				3700000						4100000	3300000	11000000	0.743	Low	417	0.0806843	2.5522	7
FALSE	IsMasterProtein	O15235	28S ribosomal protein S12, mitochondrial	7.97101	1	1	1	1	138	15.163	10.29								9700000					0.334	Low	417	0.0806843	2.54518	1
FALSE	IsMasterProtein	Q96KR1	Zinc finger RNA-binding protein	4.65549	3	3	3	1	1074	116.939	9.04									1300000			1500000	0.151	Low	417	0.0806843	2.54136	3
FALSE	IsMasterProtein	Q9P2T1-2	Isoform 2 of GMP reductase 2	4.64481	1	1	1	1	366	39.779	7.65									6400000				0.122	Low	417	0.0806843	2.5412	1
FALSE	IsMasterProtein	Q9BYB4-1	Guanine nucleotide-binding protein subunit beta-like protein 1	18.3486	4	7	4	1	327	35.595	7.97				4300000		3500000				3100000	4100000		0.624	Low	417	0.0806843	2.53057	4
FALSE	IsMasterProtein	Q58A45	PAB-dependent poly(A)-specific ribonuclease subunit PAN3	1.1274	1	1	1	1	887	95.552	8.57	7100000												0.053	Low	417	0.0806843	2.52951	1
FALSE	IsMasterProtein	Q969U7	Proteasome assembly chaperone 2	7.19697	2	4	2	1	264	29.377	6.98		5400000		3100000		3700000					6400000		0.311	Low	417	0.0806843	2.52932	2
FALSE	IsMasterProtein	Q13946-1	High affinity cAMP-specific 3',5'-cyclic phosphodiesterase 7A	4.77178	2	2	2	1	482	55.47	7.5	8400000								29000000				0.179	Low	419	0.0806843	2.52781	2
FALSE	IsMasterProtein	Q9BUH6	Protein PAXX	5.88235	1	1	1	1	204	21.626	5.48			4100000										0.179	Low	419	0.0806843	2.5272	1
FALSE	IsMasterProtein	P52888	thimet oligopeptidase	5.22496	3	7	3	1	689	78.789	6.05				2500000		4200000				1500000	1700000	7400000	0.184	Low	419	0.0806843	2.52506	3
FALSE	IsMasterProtein	Q01628	Interferon-induced transmembrane protein 3	12.0301	1	2	1	1	133	14.622	7.01	16000000												0.585	Low	419	0.0806843	2.5211	1
FALSE	IsMasterProtein	O95674-1	phosphatidate cytidylyltransferase 2	4.26966	1	1	1	1	445	51.384	7.09													0.129	Low	419	0.0806843	2.51982	1
FALSE	IsMasterProtein	Q9NV56	MRG/MORF4L-binding protein	6.37255	1	1	1	1	204	22.403	5.83									8300000				0.259	Low	419	0.0806843	2.51892	1
FALSE	IsMasterProtein	P13693	Translationally-controlled tumor protein	7.55814	1	5	1	1	172	19.583	4.93			26000000				24000000	15000000	3700000			22000000	0.292	Low	419	0.0806843	2.51582	1
FALSE	IsMasterProtein	Q9BST9	Rhotekin	2.6643	1	2	1	1	563	62.628	7.44				2500000									0.072	Low	419	0.0806843	2.51398	1
FALSE	IsMasterProtein	Q6DKJ4	nucleoredoxin	7.58621	2	3	2	1	435	48.362	4.97				3400000							5800000		0.212	Low	419	0.0806843	2.5052	2
FALSE	IsMasterProtein	Q9NSG2-1	Uncharacterized protein C1orf112	1.4068	1	1	1	1	853	96.492	6	12000000												0.061	Low	419	0.0806843	2.50249	1
FALSE	IsMasterProtein	Q99447-3	Isoform 3 of Ethanolamine-phosphate cytidylyltransferase	2.9484	1	1	1	1	407	45.594	6.73												5500000	0.093	Low	419	0.0806843	2.49651	1
FALSE	IsMasterProtein	Q2NL82	Pre-rRNA-processing protein TSR1 homolog	1.61692	1	1	1	1	804	91.752	7.42												4400000	0.062	Low	422	0.0806843	2.49161	1
FALSE	IsMasterProtein	Q9UDY4	DnaJ homolog subfamily B member 4	4.74777	1	1	0	0	337	37.783	8.5													0	Low	422	0.0806843	2.48904	1
FALSE	IsMasterProtein	O95235	kinesin-like protein KIF20A	1.57303	1	1	1	1	890	100.215	6.92													0.044	Low	425	0.0806843	2.46697	1
FALSE	IsMasterProtein	P52823	Stanniocalcin-1	4.45344	1	1	1	1	247	27.604	7.99										26000000			0.145	Low	425	0.0806843	2.46653	1
FALSE	IsMasterProtein	Q9NTI2	Phospholipid-transporting ATPase IB	2.96167	1	1	1	1	1148	129.159	7.78									36000000				0.036	Low	425	0.0806843	2.46223	1
FALSE	IsMasterProtein	Q8NI37	protein phosphatase ptc7 homolog	3.94737	1	2	1	1	304	32.625	5.19													0.194	Low	425	0.0806843	2.46077	1
FALSE	IsMasterProtein	Q9ULX3	RNA-binding protein NOB1	2.42718	1	1	1	1	412	46.646	7.18									14000000				0.096	Low	425	0.0806843	2.44974	1
FALSE	IsMasterProtein	Q9P2B2	prostaglandin F2 receptor negative regulator	1.13766	1	1	1	1	879	98.495	6.61												4600000	0.044	Low	425	0.0806843	2.44887	1
FALSE	IsMasterProtein	O15143	Actin-related protein 2/3 complex subunit 1B	4.83871	1	1	1	1	372	40.923	8.35									5300000				0.129	Low	426	0.0806843	2.44796	1
FALSE	IsMasterProtein	Q969Y2-2	Isoform 2 of tRNA modification GTPase GTPBP3, mitochondrial	4.38931	1	2	1	1	524	55.527	6.83								1600000	4100000				0.086	Low	426	0.0806843	2.43496	1
FALSE	IsMasterProtein	Q07065	Cytoskeleton-associated protein 4	6.97674	3	5	3	1	602	65.983	5.92				2100000							1700000	5000000	0.158	Low	426	0.0806843	2.4342	3
FALSE	IsMasterProtein	Q9NRG9-1	Aladin	3.2967	2	3	2	1	546	59.536	7.5										2400000	2300000	5100000	0.16	Low	426	0.0806843	2.43326	2
FALSE	IsMasterProtein	Q9BXW7	Cat eye syndrome critical region protein 5	2.83688	1	1	1	1	423	46.292	8.13	4800000												0.105	Low	427	0.0806843	2.42508	1
FALSE	IsMasterProtein	Q8N6L1-2	Isoform 2 of Keratinocyte-associated protein 2	10.4938	1	1	1	1	162	17.583	10.39													0.389	Low	427	0.0806843	2.4181	1
FALSE	IsMasterProtein	Q9UGP8	Translocation protein SEC63 homolog	1.97368	1	1	1	1	760	87.942	5.31	29000000												0.056	Low	427	0.0806843	2.41394	1
FALSE	IsMasterProtein	O60664-1	Perilipin-3	3.45622	1	1	1	1	434	47.046	5.44												3900000	0.08	Low	427	0.0806843	2.41182	1
FALSE	IsMasterProtein	Q12765-2	Isoform 2 of Secernin-1	11.2903	4	4	4	1	434	48.683	4.78												6700000	0.425	Low	427	0.0806843	2.40709	4
FALSE	IsMasterProtein	Q8WUA7	TBC1 domain family member 22A	6.38298	2	2	2	1	517	59.084	5.97													0.186	Low	427	0.0806843	2.40469	2
FALSE	IsMasterProtein	O43819	Protein SCO2 homolog, mitochondrial	10.1504	2	2	2	1	266	29.791	8.85													0.274	Low	427	0.0806843	2.40446	2
[truncated: 1,212 more rows]

## Sheet: BIRACavin3_ProteinSummary
N	Unused	Total	%Cov	%Cov(50)	%Cov(95)	Accession	Name	Species	Peptides(95%)
1	51.84	51.84	68.53	64.8	60.46	sp|P05787|K2C8_HUMAN	Keratin, type II cytoskeletal 8 OS=Homo sapiens GN=KRT8 PE=1 SV=7	HUMAN	44
2	43.27	43.27	63.72	60.7	57.44	sp|P05783|K1C18_HUMAN	Keratin, type I cytoskeletal 18 OS=Homo sapiens GN=KRT18 PE=1 SV=2	HUMAN	40
3	40.7	40.7	69.37	64.64	64.64	sp|P07437|TBB5_HUMAN	Tubulin beta chain OS=Homo sapiens GN=TUBB PE=1 SV=2	HUMAN	33
4	38.46	40.93	61	56.5	54.75	sp|P08727|K1C19_HUMAN	Keratin, type I cytoskeletal 19 OS=Homo sapiens GN=KRT19 PE=1 SV=4	HUMAN	38
5	34.63	34.63	43.69	33.26	28.43	sp|O43707|ACTN4_HUMAN	Alpha-actinin-4 OS=Homo sapiens GN=ACTN4 PE=1 SV=2	HUMAN	17
6	34	34	55.21	53.66	53.66	sp|P68363|TBA1B_HUMAN	Tubulin alpha-1B chain OS=Homo sapiens GN=TUBA1B PE=1 SV=1	HUMAN	22
7	32.03	32.03	37.98	36.2	31.28	sp|P07900|HS90A_HUMAN	Heat shock protein HSP 90-alpha OS=Homo sapiens GN=HSP90AA1 PE=1 SV=5	HUMAN	16
8	30.54	30.54	58.13	57.6	55.73	sp|P63261|ACTG_HUMAN	Actin, cytoplasmic 2 OS=Homo sapiens GN=ACTG1 PE=1 SV=1	HUMAN	35
8	0	30.54	58.13	57.6	55.73	sp|P60709|ACTB_HUMAN	Actin, cytoplasmic 1 OS=Homo sapiens GN=ACTB PE=1 SV=1	HUMAN	35
9	23.89	23.89	38.54	34.64	30.55	sp|Q9HCC0|MCCB_HUMAN	Methylcrotonoyl-CoA carboxylase beta chain, mitochondrial OS=Homo sapiens GN=MCCC2 PE=1 SV=1	HUMAN	16
10	23.71	23.71	40.87	30.8	24.77	sp|P11142|HSP7C_HUMAN	Heat shock cognate 71 kDa protein OS=Homo sapiens GN=HSPA8 PE=1 SV=1	HUMAN	11
11	23.2	23.2	17.09	8.724	8.724	sp|P35579|MYH9_HUMAN	Myosin-9 OS=Homo sapiens GN=MYH9 PE=1 SV=4	HUMAN	13
12	19.64	21.64	32.76	26.52	25.12	sp|P08107|HSP71_HUMAN	Heat shock 70 kDa protein 1A/1B OS=Homo sapiens GN=HSPA1A PE=1 SV=5	HUMAN	14
13	18.05	18.05	30.48	25.93	16.83	sp|Q96RQ3|MCCA_HUMAN	Methylcrotonoyl-CoA carboxylase subunit alpha, mitochondrial OS=Homo sapiens GN=MCCC1 PE=1 SV=3	HUMAN	10
14	18	18	42.22	42.22	42.22	sp|P21266|GSTM3_HUMAN	Glutathione S-transferase Mu 3 OS=Homo sapiens GN=GSTM3 PE=1 SV=3	HUMAN	9
15	17.72	31.32	35.64	31.35	27.35	sp|P08238|HS90B_HUMAN	Heat shock protein HSP 90-beta OS=Homo sapiens GN=HSP90AB1 PE=1 SV=4	HUMAN	16
16	17.25	17.25	50	45.17	45.17	sp|Q9NYL9|TMOD3_HUMAN	Tropomodulin-3 OS=Homo sapiens GN=TMOD3 PE=1 SV=1	HUMAN	11
17	16	18.13	30.28	26.61	17.28	sp|P11021|GRP78_HUMAN	78 kDa glucose-regulated protein OS=Homo sapiens GN=HSPA5 PE=1 SV=2	HUMAN	8
18	16	16	57.31	57.31	57.31	sp|P19105|ML12A_HUMAN	Myosin regulatory light chain 12A OS=Homo sapiens GN=MYL12A PE=1 SV=2	HUMAN	12
18	0	16	56.98	56.98	56.98	sp|O14950|ML12B_HUMAN	Myosin regulatory light chain 12B OS=Homo sapiens GN=MYL12B PE=1 SV=2	HUMAN	12
19	15.79	19.83	28.42	24.22	19.57	sp|P04264|K2C1_HUMAN	Keratin, type II cytoskeletal 1 OS=Homo sapiens GN=KRT1 PE=1 SV=6	HUMAN	12
20	14.66	14.66	24.76	15.99	14.74	sp|P33993|MCM7_HUMAN	DNA replication licensing factor MCM7 OS=Homo sapiens GN=MCM7 PE=1 SV=4	HUMAN	7
21	14.47	14.47	29	24.03	22.29	sp|P68104|EF1A1_HUMAN	Elongation factor 1-alpha 1 OS=Homo sapiens GN=EEF1A1 PE=1 SV=1	HUMAN	8
21	0	14.47	24.03	24.03	22.29	sp|Q5VTE0|EF1A3_HUMAN	Putative elongation factor 1-alpha-like 3 OS=Homo sapiens GN=EEF1A1P5 PE=5 SV=1	HUMAN	8
22	14.39	14.39	43.88	43.88	35.52	sp|P04406|G3P_HUMAN	Glyceraldehyde-3-phosphate dehydrogenase OS=Homo sapiens GN=GAPDH PE=1 SV=3	HUMAN	9
23	14.33	14.33	35.02	35.02	30.65	sp|P06733|ENOA_HUMAN	Alpha-enolase OS=Homo sapiens GN=ENO1 PE=1 SV=2	HUMAN	8
24	14.15	14.15	62.05	62.05	50.6	sp|P23528|COF1_HUMAN	Cofilin-1 OS=Homo sapiens GN=CFL1 PE=1 SV=3	HUMAN	8
25	14.03	14.03	55.12	51.71	51.71	sp|P04792|HSPB1_HUMAN	Heat shock protein beta-1 OS=Homo sapiens GN=HSPB1 PE=1 SV=2	HUMAN	8
26	14	14	39.59	32.24	32.24	sp|P63104|1433Z_HUMAN	14-3-3 protein zeta/delta OS=Homo sapiens GN=YWHAZ PE=1 SV=1	HUMAN	7
27	13.48	13.48	44.51	41.21	41.21	sp|P04075|ALDOA_HUMAN	Fructose-bisphosphate aldolase A OS=Homo sapiens GN=ALDOA PE=1 SV=2	HUMAN	9
28	13.27	13.27	52.32	52.32	52.32	sp|P60660|MYL6_HUMAN	Myosin light polypeptide 6 OS=Homo sapiens GN=MYL6 PE=1 SV=2	HUMAN	12
29	12.24	12.24	20.46	14.58	13.17	sp|P06396|GELS_HUMAN	Gelsolin OS=Homo sapiens GN=GSN PE=1 SV=1	HUMAN	6
30	12.11	12.11	30.91	27.5	27.5	sp|Q13501|SQSTM_HUMAN	Sequestosome-1 OS=Homo sapiens GN=SQSTM1 PE=1 SV=1	HUMAN	6
31	11.87	11.87	27.05	20.42	18.85	sp|P10809|CH60_HUMAN	60 kDa heat shock protein, mitochondrial OS=Homo sapiens GN=HSPD1 PE=1 SV=2	HUMAN	9
32	11.58	11.58	23.28	18.62	16.6	sp|O60701|UGDH_HUMAN	UDP-glucose 6-dehydrogenase OS=Homo sapiens GN=UGDH PE=1 SV=1	HUMAN	6
33	11.33	11.33	25.6	20.96	17.07	sp|P05166|PCCB_HUMAN	Propionyl-CoA carboxylase beta chain, mitochondrial OS=Homo sapiens GN=PCCB PE=1 SV=3	HUMAN	7
34	11.29	11.29	19.38	9.595	8.655	sp|O00159|MYO1C_HUMAN	Unconventional myosin-Ic OS=Homo sapiens GN=MYO1C PE=1 SV=4	HUMAN	8
35	10.59	10.59	41.61	34.97	29.02	sp|P52907|CAZA1_HUMAN	F-actin-capping protein subunit alpha-1 OS=Homo sapiens GN=CAPZA1 PE=1 SV=3	HUMAN	6
36	10.5	10.5	25.33	20.42	14.56	sp|P06576|ATPB_HUMAN	ATP synthase subunit beta, mitochondrial OS=Homo sapiens GN=ATP5B PE=1 SV=3	HUMAN	5
37	10.38	33.43	48	48	46	sp|Q13509|TBB3_HUMAN	Tubulin beta-3 chain OS=Homo sapiens GN=TUBB3 PE=1 SV=2	HUMAN	27
38	10.19	10.19	19.89	17.72	15.91	sp|P25705|ATPA_HUMAN	ATP synthase subunit alpha, mitochondrial OS=Homo sapiens GN=ATP5A1 PE=1 SV=1	HUMAN	5
39	10.09	10.09	47.88	41.21	24.85	sp|P62937|PPIA_HUMAN	Peptidyl-prolyl cis-trans isomerase A OS=Homo sapiens GN=PPIA PE=1 SV=2	HUMAN	5
40	10.03	10.03	33.33	20.38	20.38	sp|P00558|PGK1_HUMAN	Phosphoglycerate kinase 1 OS=Homo sapiens GN=PGK1 PE=1 SV=3	HUMAN	5
41	9.9	9.9	26.76	14.44	9.155	sp|P09493|TPM1_HUMAN	Tropomyosin alpha-1 chain OS=Homo sapiens GN=TPM1 PE=1 SV=2	HUMAN	5
42	9.6	9.6	15.96	15.96	15.96	sp|P00338|LDHA_HUMAN	L-lactate dehydrogenase A chain OS=Homo sapiens GN=LDHA PE=1 SV=2	HUMAN	5
[truncated: 312 more rows]

## Sheet: BIRACavin3_PeptideSummary
N	Unused	Total	%Cov	%Cov(50)	%Cov(95)	Accessions	Names	Used	Annotation	Contrib	Conf	Sequence	Modifications	Cleavages	dMass	Prec MW	Prec m/z	Theor MW	Theor m/z	Theor z	Sc	Spectrum	Time	PrecursorSignal	PrecursorElution
[truncated: 9,036 more rows]

[truncated: 18 more sheets: BIRACavin3_Protein5%FDR, BIRACavin3_Proetin_FDRAnalysis, BIRACavin3_ProteinLevelData_FDR, BIRACavin3_Peptide_FDRAnalysis, BIRACavin3_PeptideLevelData_FDR, BIRACavin3_Spectral_FDRAnalysis, BIRACavin3SpectralLevelData_FDR, BIRACavin3_SummaryTable, BIRACtrl_ProteinSummary, BIRACtrl_PeptideSummary, BIRACtrl_Protein5%FDR, BIRACtrl_Proetin_FDRAnalysis, BIRACtrl_ProteinLevelData_FDR, BIRACtrl_Peptide_FDRAnalysis, BIRACtrl_PeptideLevelData_FDR, BIRACtrl_SpectralLevel_FDR, BIRACtrl_SpectralLevelDATA_FDR, BIRACtrl_SummayTable]
